# Supplementary material for: 2-Methyl-2,4-di-4-pyridyl-2,3-dihydro-1H-1,5-benzodiazepine acetic acid solvate
Source: Acta Crystallogr Sect E Struct Rep Online. 2009 Nov 25;65(Pt 12):o3213. doi: 10.1107/S1600536809049836 (PMC2971997; doi:10.1107/S1600536809049836)
Supplement: Supplementary file 1 [file e-65-o3213-sup1.cif]

##############################################################################
###                                                                        ###
###        Electronic paper (Acta Crystallographica Section E)             ###
###                                                                        ###
##############################################################################
#                                                                            #
# This CIF contains the data in a paper accepted for publication in Acta     #
# Crystallographica Section E. It conforms to the requirements of Notes      #
# for Authors for Section E, and has been peer reviewed under the auspices   #
# of the IUCr Commission on Journals.                                        #
#                                                                            #
# Full details of the Crystallographic Information File format               #
# are given in the paper "The Crystallographic Information File (CIF):       #
# a New Standard Archive File for Crystallography" by S. R. Hall, F. H.      #
# Allen and I. D. Brown [Acta Cryst. (1991), A47, 655-685].                  #
#                                                                            #
# The current version of the core CIF dictionary is obtainable from          #
# ftp://ftp.iucr.org/pub/cif_core.dic. The current version number is 2.4.    #
#                                                                            #
# Software is freely available for graphical display of the structure(s) in  #
# this CIF.  For information consult the CIF home page http://www.iucr.org/  #
# cif/home.html                                                              #
#                                                                            #
# This file may be used for bona fide research purposes within the           #
# scientific community so long as proper attribution is given to the journal # 
# article from which it was obtained.                                        #
#                                                                            #
##############################################################################
                                             
data_global
_audit_creation_method     'SHELXL-97'
_journal_data_validation_number     ?
_journal_date_recd_electronic     2009-11-18
_journal_date_accepted     2009-11-20
_journal_name_full     'Acta Crystallographica, Section E'
_journal_year     2009
_journal_volume     65
_journal_issue     12
_journal_page_first     o3213
_journal_page_last     o3213
_journal_paper_category     QO
_journal_coeditor_code     CV2662
_publ_contact_author_name     'Prof. Shi-Mei Jiang'
_publ_contact_author_address
;
State Key Laboratory of Supramolecular Structure and Materials,
 Jilin University, 2699 Qianjin Avenue,
Changchun 130012, People's Republic of China
;
_publ_contact_author_email     smjiang@jlu.edu.cn
_publ_contact_author_fax     '(86)431 85193421'
_publ_contact_author_phone     '(86)431 85168474'
_publ_section_title
;
2-Methyl-2,4-di-4-pyridyl-2,3-dihydro-1<i>H</i>-1,5-benzodiazepine acetic acid
solvate
;
loop_
    _publ_author_name
    _publ_author_footnote
    _publ_author_address
    'Shi-Chao Wang' .
;
State Key Laboratory of Supramolecular Structure and Materials,
Jilin University, 2699 Qianjin Avenue,
Changchun 130012, People's Republic of China
;
    'Qiu-Fei Hou' .
;
State Key Laboratory of Supramolecular Structure and Materials,
Jilin University, 2699 Qianjin Avenue,
Changchun 130012, People's Republic of China
;
    'Shi-Mei Jiang' .
;
State Key Laboratory of Supramolecular Structure and Materials,
Jilin University, 2699 Qianjin Avenue,
Changchun 130012, People's Republic of China
;
data_I
_chemical_name_systematic
;
2-Methyl-2,4-di-4-pyridyl-2,3-dihydro-1<i>H</i>-1,5-benzodiazepine acetic acid
solvate
;
_chemical_name_common     ?
_chemical_formula_moiety     'C20 H18 N4, C2 H4 O2'
_chemical_formula_sum     'C22 H22 N4 O2'
_chemical_formula_iupac     'C20 H18 N4, C2 H4 O2'
_chemical_formula_weight     374.44
_chemical_melting_point     ?
_symmetry_cell_setting     triclinic
_symmetry_space_group_name_H-M     'P -1'
_symmetry_space_group_name_Hall     '-P 1'
loop_
    _symmetry_equiv_pos_as_xyz
    'x, y, z'
    '-x, -y, -z'
_cell_length_a     8.925(6)
_cell_length_b     10.172(8)
_cell_length_c     12.283(9)
_cell_angle_alpha     68.56(3)
_cell_angle_beta     75.41(3)
_cell_angle_gamma     88.52(3)
_cell_volume     1001.8(12)
_cell_formula_units_Z     2
_cell_measurement_reflns_used     6051
_cell_measurement_theta_min     3.08
_cell_measurement_theta_max     27.54
_cell_measurement_temperature     290(2)
_exptl_crystal_description     block
_exptl_crystal_colour     colourless
_exptl_crystal_size_max     0.11
_exptl_crystal_size_mid     0.10
_exptl_crystal_size_min     0.09
_exptl_crystal_density_diffrn     1.241
_exptl_crystal_density_meas     ?
_exptl_crystal_density_method     'not measured'
_exptl_crystal_F_000     396
_exptl_absorpt_coefficient_mu     0.082
_exptl_absorpt_correction_type     multi-scan
_exptl_absorpt_process_details     '(ABSCOR; Higashi, 1995)'
_exptl_absorpt_correction_T_min     0.9910
_exptl_absorpt_correction_T_max     0.9927
_exptl_special_details
;
(See detailed section in the paper)
;
_diffrn_ambient_temperature     290(2)
_diffrn_radiation_type     MoK\a
_diffrn_radiation_wavelength     0.71073
_diffrn_radiation_source     'fine-focus sealed tube'
_diffrn_radiation_monochromator     graphite
_diffrn_measurement_device_type     'Rigaku R-AXIS RAPID'
_diffrn_measurement_method     '\w scans'
_diffrn_detector_area_resol_mean     ?
_diffrn_reflns_number     9946
_diffrn_reflns_av_R_equivalents     0.0390
_diffrn_reflns_av_sigmaI/netI     0.0574
_diffrn_reflns_theta_min     3.08
_diffrn_reflns_theta_max     27.48
_diffrn_reflns_theta_full     27.48
_diffrn_measured_fraction_theta_max     0.990
_diffrn_measured_fraction_theta_full     0.990
_diffrn_reflns_limit_h_min     -11
_diffrn_reflns_limit_h_max     11
_diffrn_reflns_limit_k_min     -13
_diffrn_reflns_limit_k_max     13
_diffrn_reflns_limit_l_min     -15
_diffrn_reflns_limit_l_max     15
_diffrn_standards_number     0
_diffrn_standards_interval_count     0
_diffrn_standards_interval_time     0
_diffrn_standards_decay_%     0
_refine_special_details
;
Refinement of <i>F</i>^2^ against ALL reflections. The weighted <i>R</i>-factor
<i>wR</i> and goodness of fit <i>S</i> are based on <i>F</i>^2^, conventional
<i>R</i>-factors <i>R</i> are based on <i>F</i>, with <i>F</i> set to zero for
negative <i>F</i>^2^. The threshold expression of <i>F</i>^2^ >
\s(<i>F</i>^2^) is used only for calculating <i>R</i>-factors(gt) <i>etc</i>.
and is not relevant to the choice of reflections for refinement.
<i>R</i>-factors based on <i>F</i>^2^ are statistically about twice as large
as those based on <i>F</i>, and <i>R</i>- factors based on ALL data will be
even larger.
;
_reflns_number_total     4547
_reflns_number_gt     2400
_reflns_threshold_expression     I>2sigma(I)
_refine_ls_structure_factor_coef     Fsqd
_refine_ls_matrix_type     full
_refine_ls_R_factor_all     0.1233
_refine_ls_R_factor_gt     0.0639
_refine_ls_wR_factor_gt     0.1742
_refine_ls_wR_factor_ref     0.2105
_refine_ls_goodness_of_fit_ref     1.042
_refine_ls_restrained_S_all     1.042
_refine_ls_number_reflns     4547
_refine_ls_number_parameters     256
_refine_ls_number_restraints     0
_refine_ls_hydrogen_treatment     constr
_refine_ls_weighting_scheme     calc
_refine_ls_weighting_details
         'calc w=1/[\s^2^(Fo^2^)+(0.1067P)^2^+0.0338P] where P=(Fo^2^+2Fc^2^)/3'
_atom_sites_solution_hydrogens     geom
_atom_sites_solution_primary     direct
_atom_sites_solution_secondary     difmap
_refine_ls_shift/su_max     0.000
_refine_ls_shift/su_mean     0.000
_refine_diff_density_max     0.235
_refine_diff_density_min     -0.364
_refine_ls_extinction_method     none
_refine_ls_extinction_coef     ?
loop_
    _atom_type_symbol
    _atom_type_description
    _atom_type_scat_dispersion_real
    _atom_type_scat_dispersion_imag
    _atom_type_scat_source
    'C' 'C' 0.0033 0.0016
                         'International Tables Vol C Tables 4.2.6.8 and 6.1.1.4'
    'H' 'H' 0.0000 0.0000
                         'International Tables Vol C Tables 4.2.6.8 and 6.1.1.4'
    'N' 'N' 0.0061 0.0033
                         'International Tables Vol C Tables 4.2.6.8 and 6.1.1.4'
    'O' 'O' 0.0106 0.0060
                         'International Tables Vol C Tables 4.2.6.8 and 6.1.1.4'
_computing_data_collection     'RAPID-AUTO (Rigaku, 1998)'
_computing_cell_refinement     'RAPID-AUTO (Rigaku, 1998)'
_computing_data_reduction     'CrystalStructure (Rigaku/MSC, 2002)'
_computing_structure_solution     'SHELXS97 (Sheldrick, 2008)'
_computing_structure_refinement     'SHELXL97 (Sheldrick, 2008)'
_computing_molecular_graphics     'PLATON (Spek, 2009)'
_computing_publication_material     'SHELXL97 (Sheldrick, 2008)'
loop_
    _atom_site_type_symbol
    _atom_site_label
    _atom_site_fract_x
    _atom_site_fract_y
    _atom_site_fract_z
    _atom_site_U_iso_or_equiv
    _atom_site_adp_type
    _atom_site_calc_flag
    _atom_site_refinement_flags
    _atom_site_occupancy
    _atom_site_disorder_assembly
    _atom_site_disorder_group
    C C1 0.2037(3) 0.2500(2) 1.0826(2) 0.0436(6) Uani d . 1 . .
    C C2 0.1293(3) 0.2017(3) 1.2065(3) 0.0533(7) Uani d . 1 . .
    H H2 0.0990 0.2679 1.2422 0.064 Uiso calc R 1 . .
    C C3 0.0993(3) 0.0601(3) 1.2775(3) 0.0603(7) Uani d . 1 . .
    H H3 0.0519 0.0310 1.3600 0.072 Uiso calc R 1 . .
    C C4 0.1407(3) -0.0376(3) 1.2242(3) 0.0598(8) Uani d . 1 . .
    H H4 0.1206 -0.1338 1.2707 0.072 Uiso calc R 1 . .
    C C5 0.2111(3) 0.0060(2) 1.1037(3) 0.0545(7) Uani d . 1 . .
    H H5 0.2379 -0.0623 1.0698 0.065 Uiso calc R 1 . .
    C C6 0.2455(3) 0.1504(2) 1.0273(2) 0.0448(6) Uani d . 1 . .
    C C7 0.3831(3) 0.3117(2) 0.8120(2) 0.0456(6) Uani d . 1 . .
    C C8 0.5137(3) 0.2748(3) 0.7236(3) 0.0616(8) Uani d . 1 . .
    H H8A 0.5878 0.2247 0.7652 0.092 Uiso calc R 1 . .
    H H8B 0.5639 0.3603 0.6590 0.092 Uiso calc R 1 . .
    H H8C 0.4717 0.2163 0.6907 0.092 Uiso calc R 1 . .
    C C9 0.2688(3) 0.3983(2) 0.7451(2) 0.0476(6) Uani d . 1 . .
    C C10 0.1148(4) 0.3542(3) 0.7753(3) 0.0701(9) Uani d . 1 . .
    H H10 0.0750 0.2681 0.8374 0.084 Uiso calc R 1 . .
    C C11 0.0187(4) 0.4432(4) 0.7092(4) 0.0911(12) Uani d . 1 . .
    H H11 -0.0858 0.4136 0.7294 0.109 Uiso calc R 1 . .
    C C12 0.2161(5) 0.6063(4) 0.5942(3) 0.0795(10) Uani d . 1 . .
    H H12 0.2526 0.6934 0.5325 0.095 Uiso calc R 1 . .
    C C13 0.3180(4) 0.5278(3) 0.6521(3) 0.0652(8) Uani d . 1 . .
    H H13 0.4216 0.5614 0.6290 0.078 Uiso calc R 1 . .
    C C14 0.4524(3) 0.4008(2) 0.8686(2) 0.0458(6) Uani d . 1 . .
    H H14A 0.5078 0.3404 0.9244 0.055 Uiso calc R 1 . .
    H H14B 0.5263 0.4741 0.8050 0.055 Uiso calc R 1 . .
    C C15 0.3307(3) 0.4680(2) 0.9343(2) 0.0400(5) Uani d . 1 . .
    C C16 0.3302(3) 0.6249(2) 0.8930(2) 0.0409(5) Uani d . 1 . .
    C C17 0.4648(3) 0.7133(2) 0.8320(2) 0.0468(6) Uani d . 1 . .
    H H17 0.5584 0.6766 0.8080 0.056 Uiso calc R 1 . .
    C C18 0.4577(3) 0.8567(2) 0.8072(3) 0.0533(7) Uani d . 1 . .
    H H18 0.5499 0.9139 0.7690 0.064 Uiso calc R 1 . .
    C C19 0.1991(3) 0.8327(3) 0.8883(3) 0.0587(7) Uani d . 1 . .
    H H19 0.1058 0.8733 0.9053 0.070 Uiso calc R 1 . .
    C C20 0.1949(3) 0.6889(3) 0.9202(3) 0.0534(7) Uani d . 1 . .
    H H20 0.1013 0.6344 0.9601 0.064 Uiso calc R 1 . .
    C C21 0.6804(5) 0.8687(5) 0.4824(4) 0.1079(15) Uani d . 1 . .
    H H21A 0.5708 0.8432 0.5084 0.162 Uiso calc R 1 . .
    H H21B 0.7133 0.9067 0.3955 0.162 Uiso calc R 1 . .
    H H21C 0.7025 0.9387 0.5126 0.162 Uiso calc R 1 . .
    C C22 0.7639(4) 0.7424(4) 0.5294(3) 0.0768(10) Uani d . 1 . .
    N N1 0.2212(2) 0.39891(19) 1.02797(19) 0.0445(5) Uani d . 1 . .
    N N2 0.3101(3) 0.1793(2) 0.9066(2) 0.0551(6) Uani d . 1 . .
    H H2A 0.3069 0.1093 0.8836 0.066 Uiso calc R 1 . .
    N N3 0.0682(4) 0.5654(3) 0.6210(3) 0.0836(9) Uani d . 1 . .
    N N4 0.3286(3) 0.9185(2) 0.8342(2) 0.0556(6) Uani d . 1 . .
    O O1 0.7070(3) 0.6287(3) 0.6004(3) 0.1032(9) Uani d . 1 . .
    O O2 0.9124(3) 0.7674(3) 0.5022(3) 0.1017(9) Uani d . 1 . .
    H H2B 0.9495 0.7015 0.5469 0.153 Uiso calc R 1 . .
loop_
    _atom_site_aniso_label
    _atom_site_aniso_U_11
    _atom_site_aniso_U_22
    _atom_site_aniso_U_33
    _atom_site_aniso_U_12
    _atom_site_aniso_U_13
    _atom_site_aniso_U_23
    C1 0.0418(12) 0.0344(12) 0.0494(14) -0.0018(10) -0.0064(11) -0.0128(10)
    C2 0.0505(14) 0.0459(14) 0.0580(17) -0.0008(11) -0.0022(13) -0.0207(12)
    C3 0.0594(16) 0.0541(16) 0.0506(16) -0.0054(13) -0.0016(13) -0.0082(13)
    C4 0.0639(17) 0.0381(13) 0.0614(18) -0.0055(12) -0.0059(15) -0.0063(12)
    C5 0.0593(16) 0.0318(12) 0.0657(18) 0.0025(11) -0.0113(14) -0.0136(12)
    C6 0.0443(13) 0.0330(11) 0.0535(15) 0.0023(10) -0.0088(12) -0.0145(10)
    C7 0.0493(13) 0.0320(11) 0.0527(14) 0.0030(10) -0.0068(12) -0.0167(10)
    C8 0.0634(17) 0.0520(15) 0.0663(18) 0.0084(13) -0.0006(15) -0.0295(14)
    C9 0.0530(15) 0.0407(12) 0.0531(15) 0.0034(11) -0.0099(12) -0.0247(11)
    C10 0.0612(18) 0.0599(17) 0.089(2) 0.0034(14) -0.0206(17) -0.0266(16)
    C11 0.065(2) 0.099(3) 0.125(3) 0.009(2) -0.034(2) -0.053(3)
    C12 0.089(3) 0.074(2) 0.073(2) 0.0165(19) -0.028(2) -0.0203(17)
    C13 0.0704(19) 0.0555(16) 0.0571(17) 0.0060(14) -0.0128(15) -0.0090(13)
    C14 0.0445(13) 0.0332(11) 0.0576(15) 0.0035(10) -0.0088(12) -0.0175(11)
    C15 0.0426(12) 0.0310(11) 0.0477(13) 0.0001(9) -0.0107(11) -0.0166(10)
    C16 0.0439(12) 0.0337(11) 0.0467(13) 0.0007(9) -0.0102(11) -0.0178(10)
    C17 0.0439(13) 0.0386(12) 0.0554(15) -0.0006(10) -0.0055(12) -0.0193(11)
    C18 0.0523(15) 0.0373(13) 0.0640(17) -0.0072(11) -0.0067(13) -0.0167(12)
    C19 0.0472(14) 0.0398(13) 0.090(2) 0.0043(11) -0.0119(14) -0.0291(14)
    C20 0.0448(13) 0.0366(12) 0.0772(19) -0.0015(10) -0.0091(13) -0.0235(12)
    C21 0.094(3) 0.110(3) 0.105(3) 0.022(2) -0.039(3) -0.015(3)
    C22 0.0560(18) 0.089(2) 0.081(2) -0.0001(17) -0.0146(17) -0.028(2)
    N1 0.0446(11) 0.0336(10) 0.0524(12) 0.0004(8) -0.0069(10) -0.0163(9)
    N2 0.0783(15) 0.0291(10) 0.0525(13) -0.0022(10) -0.0052(12) -0.0163(9)
    N3 0.104(2) 0.0753(19) 0.083(2) 0.0293(17) -0.0411(19) -0.0328(16)
    N4 0.0589(13) 0.0346(10) 0.0743(16) 0.0030(10) -0.0151(12) -0.0228(10)
    O1 0.0889(18) 0.0776(17) 0.108(2) -0.0144(14) 0.0036(16) -0.0122(16)
    O2 0.0828(17) 0.097(2) 0.094(2) -0.0047(14) -0.0226(15) 0.0014(15)
_geom_special_details
;
All e.s.d.'s (except the e.s.d. in the dihedral angle between two l.s. planes)
are estimated using the full covariance matrix. The cell e.s.d.'s are taken
into account individually in the estimation of e.s.d.'s in distances, angles
and torsion angles; correlations between e.s.d.'s in cell parameters are only
used when they are defined by crystal symmetry. An approximate (isotropic)
treatment of cell e.s.d.'s is used for estimating e.s.d.'s involving l.s.
planes.
;
loop_
    _geom_bond_atom_site_label_1
    _geom_bond_atom_site_label_2
    _geom_bond_site_symmetry_2
    _geom_bond_distance
    _geom_bond_publ_flag
    C1 C2 . 1.400(4) ?
    C1 C6 . 1.408(4) ?
    C1 N1 . 1.409(3) ?
    C2 C3 . 1.375(4) ?
    C2 H2 . 0.9300 ?
    C3 C4 . 1.373(4) ?
    C3 H3 . 0.9300 ?
    C4 C5 . 1.360(4) ?
    C4 H4 . 0.9300 ?
    C5 C6 . 1.415(3) ?
    C5 H5 . 0.9300 ?
    C6 N2 . 1.370(4) ?
    C7 N2 . 1.452(3) ?
    C7 C8 . 1.522(4) ?
    C7 C9 . 1.529(3) ?
    C7 C14 . 1.546(4) ?
    C8 H8A . 0.9600 ?
    C8 H8B . 0.9600 ?
    C8 H8C . 0.9600 ?
    C9 C10 . 1.371(4) ?
    C9 C13 . 1.382(4) ?
    C10 C11 . 1.410(5) ?
    C10 H10 . 0.9300 ?
    C11 N3 . 1.309(5) ?
    C11 H11 . 0.9300 ?
    C12 N3 . 1.317(5) ?
    C12 C13 . 1.358(4) ?
    C12 H12 . 0.9300 ?
    C13 H13 . 0.9300 ?
    C14 C15 . 1.491(3) ?
    C14 H14A . 0.9700 ?
    C14 H14B . 0.9700 ?
    C15 N1 . 1.284(3) ?
    C15 C16 . 1.488(3) ?
    C16 C20 . 1.381(4) ?
    C16 C17 . 1.387(3) ?
    C17 C18 . 1.380(3) ?
    C17 H17 . 0.9300 ?
    C18 N4 . 1.325(3) ?
    C18 H18 . 0.9300 ?
    C19 N4 . 1.334(3) ?
    C19 C20 . 1.368(4) ?
    C19 H19 . 0.9300 ?
    C20 H20 . 0.9300 ?
    C21 C22 . 1.471(5) ?
    C21 H21A . 0.9600 ?
    C21 H21B . 0.9600 ?
    C21 H21C . 0.9600 ?
    C22 O1 . 1.194(4) ?
    C22 O2 . 1.290(4) ?
    N2 H2A . 0.8600 ?
    O2 H2B . 0.8200 ?
loop_
    _geom_angle_atom_site_label_1
    _geom_angle_atom_site_label_2
    _geom_angle_atom_site_label_3
    _geom_angle_site_symmetry_1
    _geom_angle_site_symmetry_3
    _geom_angle
    _geom_angle_publ_flag
    C2 C1 C6 . . 119.0(2) ?
    C2 C1 N1 . . 112.7(2) ?
    C6 C1 N1 . . 128.2(2) ?
    C3 C2 C1 . . 122.5(3) ?
    C3 C2 H2 . . 118.7 ?
    C1 C2 H2 . . 118.7 ?
    C4 C3 C2 . . 118.7(3) ?
    C4 C3 H3 . . 120.6 ?
    C2 C3 H3 . . 120.6 ?
    C5 C4 C3 . . 120.2(2) ?
    C5 C4 H4 . . 119.9 ?
    C3 C4 H4 . . 119.9 ?
    C4 C5 C6 . . 123.1(3) ?
    C4 C5 H5 . . 118.4 ?
    C6 C5 H5 . . 118.5 ?
    N2 C6 C1 . . 126.6(2) ?
    N2 C6 C5 . . 116.9(2) ?
    C1 C6 C5 . . 116.5(2) ?
    N2 C7 C8 . . 107.2(2) ?
    N2 C7 C9 . . 112.2(2) ?
    C8 C7 C9 . . 109.8(2) ?
    N2 C7 C14 . . 109.4(2) ?
    C8 C7 C14 . . 109.2(2) ?
    C9 C7 C14 . . 108.97(19) ?
    C7 C8 H8A . . 109.5 ?
    C7 C8 H8B . . 109.5 ?
    H8A C8 H8B . . 109.5 ?
    C7 C8 H8C . . 109.5 ?
    H8A C8 H8C . . 109.5 ?
    H8B C8 H8C . . 109.5 ?
    C10 C9 C13 . . 117.3(3) ?
    C10 C9 C7 . . 122.5(2) ?
    C13 C9 C7 . . 120.2(2) ?
    C9 C10 C11 . . 117.9(3) ?
    C9 C10 H10 . . 121.0 ?
    C11 C10 H10 . . 121.0 ?
    N3 C11 C10 . . 123.7(3) ?
    N3 C11 H11 . . 118.1 ?
    C10 C11 H11 . . 118.1 ?
    N3 C12 C13 . . 123.3(3) ?
    N3 C12 H12 . . 118.3 ?
    C13 C12 H12 . . 118.3 ?
    C12 C13 C9 . . 120.4(3) ?
    C12 C13 H13 . . 119.8 ?
    C9 C13 H13 . . 119.8 ?
    C15 C14 C7 . . 112.2(2) ?
    C15 C14 H14A . . 109.2 ?
    C7 C14 H14A . . 109.2 ?
    C15 C14 H14B . . 109.2 ?
    C7 C14 H14B . . 109.2 ?
    H14A C14 H14B . . 107.9 ?
    N1 C15 C16 . . 115.3(2) ?
    N1 C15 C14 . . 124.3(2) ?
    C16 C15 C14 . . 120.4(2) ?
    C20 C16 C17 . . 116.8(2) ?
    C20 C16 C15 . . 120.8(2) ?
    C17 C16 C15 . . 122.3(2) ?
    C18 C17 C16 . . 119.0(2) ?
    C18 C17 H17 . . 120.5 ?
    C16 C17 H17 . . 120.5 ?
    N4 C18 C17 . . 124.4(2) ?
    N4 C18 H18 . . 117.8 ?
    C17 C18 H18 . . 117.8 ?
    N4 C19 C20 . . 124.1(2) ?
    N4 C19 H19 . . 117.9 ?
    C20 C19 H19 . . 117.9 ?
    C19 C20 C16 . . 119.8(2) ?
    C19 C20 H20 . . 120.1 ?
    C16 C20 H20 . . 120.1 ?
    C22 C21 H21A . . 109.5 ?
    C22 C21 H21B . . 109.5 ?
    H21A C21 H21B . . 109.5 ?
    C22 C21 H21C . . 109.5 ?
    H21A C21 H21C . . 109.5 ?
    H21B C21 H21C . . 109.5 ?
    O1 C22 O2 . . 118.9(3) ?
    O1 C22 C21 . . 126.4(4) ?
    O2 C22 C21 . . 113.9(3) ?
    C15 N1 C1 . . 123.9(2) ?
    C6 N2 C7 . . 129.0(2) ?
    C6 N2 H2A . . 115.5 ?
    C7 N2 H2A . . 115.5 ?
    C11 N3 C12 . . 117.4(3) ?
    C18 N4 C19 . . 115.8(2) ?
    C22 O2 H2B . . 109.5 ?
loop_
    _geom_hbond_atom_site_label_D
    _geom_hbond_atom_site_label_H
    _geom_hbond_atom_site_label_A
    _geom_hbond_site_symmetry_A
    _geom_hbond_distance_DH
    _geom_hbond_distance_HA
    _geom_hbond_distance_DA
    _geom_hbond_angle_DHA
    N2 H2A N4 1_545 0.86 2.23 3.079(4) 171.8
    O2 H2B N3 1_655 0.82 1.83 2.640(4) 168.3
