# Supplementary material for: 2-Methyl-2,4-di-4-pyridyl-2,3-dihydro-1H-1,5-benzodiazepine acetic acid solvate
Source: Acta Crystallogr Sect E Struct Rep Online. 2009 Nov 25;65(Pt 12):o3213. doi: 10.1107/S1600536809049836 (PMC2971997; doi:10.1107/S1600536809049836)
Supplement: Supplementary file 2 [file e-65-o3213-Isup2.hkl]

# 
# h,k,l, Fc-squared, Fo-squared, sigma(Fo-squared) and status flag 
# 
data_I
_shelx_title ' h1 in P-1' 
_shelx_refln_list_code          4 
_shelx_F_calc_maximum      119.45 
_exptl_crystal_F_000       396.00 
_reflns_d_resolution_high  0.7702 
 
loop_ 
 _symmetry_equiv_pos_as_xyz 
 'x, y, z' 
 '-x, -y, -z' 
 
_cell_length_a     8.9253 
_cell_length_b    10.1719 
_cell_length_c    12.2831 
_cell_angle_alpha  68.555 
_cell_angle_beta   75.410 
_cell_angle_gamma  88.521 
 
_shelx_F_squared_multiplier     1.000 
 
loop_ 
 _refln_index_h 
 _refln_index_k 
 _refln_index_l 
 _refln_F_squared_calc 
 _refln_F_squared_meas 
 _refln_F_squared_sigma 
 _refln_observed_status 
   2   0   0     3206.37     3133.24     32.56 o 
   3   0   0      108.06       89.63      3.37 o 
   4   0   0      185.40      169.39      3.65 o 
   5   0   0      341.37      323.94      4.30 o 
   6   0   0        6.43        4.02      2.18 o 
   7   0   0       80.15       82.08      2.89 o 
   8   0   0       17.46       25.68      4.30 o 
   9   0   0      124.61      137.93      9.81 o 
  10   0   0        2.38        2.21      2.12 o 
  11   0   0        0.78        2.72      2.19 o 
 -11   1   0        0.01        3.51      2.77 o 
 -10   1   0        7.07       10.98      2.18 o 
  -9   1   0        0.01        2.52      1.91 o 
  -8   1   0       15.52       13.13      3.62 o 
  -7   1   0      173.74      157.01      3.43 o 
  -6   1   0        8.48        9.98      2.04 o 
  -5   1   0        9.33        9.07      1.59 o 
  -4   1   0       64.05       50.95      2.33 o 
  -3   1   0      629.25      668.97      7.02 o 
  -2   1   0        6.67        4.60      1.80 o 
  -1   1   0     4455.76     3994.60    151.44 o 
   1   1   0     2107.82     2085.20     82.25 o 
   2   1   0      297.84      248.70      4.13 o 
   3   1   0      169.54      137.35      3.53 o 
   4   1   0     1191.17     1102.09     11.93 o 
   5   1   0       22.81       18.13      1.99 o 
   6   1   0        1.22        0.91      1.42 o 
   7   1   0      206.27      208.91      4.91 o 
   8   1   0        0.31        0.45      1.77 o 
   9   1   0        1.96        2.07      1.77 o 
  10   1   0        5.16       10.93      3.52 o 
  11   1   0        0.03        4.48      3.97 o 
 -11   2   0        6.32       13.97      3.23 o 
 -10   2   0        1.57        1.85      2.34 o 
  -9   2   0        0.10        0.43      2.70 o 
  -8   2   0       16.86       12.83      2.65 o 
  -7   2   0       18.34       16.39      2.33 o 
  -6   2   0       43.89       53.24      3.64 o 
  -5   2   0       32.77       38.91      2.04 o 
  -4   2   0       63.96       60.42      2.47 o 
  -3   2   0      989.69     1052.40     11.38 o 
  -2   2   0        3.72        4.90      1.92 o 
  -1   2   0      170.75      187.65      3.82 o 
   0   2   0      392.08      269.39      3.09 o 
   1   2   0      300.57      376.79      8.94 o 
   2   2   0      232.36      184.99      3.85 o 
   3   2   0      759.45      733.53      7.32 o 
   4   2   0      236.89      231.92      3.48 o 
   5   2   0        5.11        3.71      1.57 o 
   6   2   0        7.93        7.20      1.35 o 
   7   2   0       18.65       24.41      3.52 o 
   8   2   0        0.30        0.04      1.30 o 
   9   2   0       12.91       15.88      2.29 o 
  10   2   0        4.26       -0.91      2.45 o 
 -11   3   0        3.57       -0.57      4.75 o 
 -10   3   0        0.07        0.76      1.90 o 
  -9   3   0        1.58        1.19      1.66 o 
  -8   3   0       12.54       18.43      2.24 o 
  -7   3   0        2.01        0.57      1.67 o 
  -6   3   0      108.38      106.02      3.83 o 
  -5   3   0      338.85      354.28      4.93 o 
  -4   3   0       90.62      107.53      2.94 o 
  -3   3   0     1017.91      928.04     10.51 o 
  -2   3   0      318.94      258.04      3.15 o 
  -1   3   0      120.02       97.24      2.79 o 
   0   3   0       87.46       94.36      3.33 o 
   1   3   0      138.54      113.47      1.97 o 
   2   3   0      221.54      212.97      5.78 o 
   3   3   0       42.94       42.80      4.52 o 
   4   3   0       36.89       42.40      1.33 o 
   5   3   0       37.05       37.57      1.78 o 
   6   3   0        8.65        4.99      1.54 o 
   7   3   0       11.53       17.62      1.86 o 
   8   3   0        2.85        1.57      1.75 o 
   9   3   0       11.07        8.63      2.23 o 
  10   3   0       12.66        6.28      3.41 o 
 -10   4   0        0.06       -1.20      3.02 o 
  -9   4   0       28.05       23.06      3.90 o 
  -8   4   0        3.93        1.98      2.21 o 
  -7   4   0      116.89      120.12      4.11 o 
  -6   4   0      111.50      126.77      4.13 o 
  -5   4   0       27.57       31.95      3.07 o 
  -4   4   0       25.11       24.38      1.87 o 
  -3   4   0        0.63        0.67      1.25 o 
  -2   4   0      632.54      553.56      5.84 o 
  -1   4   0       17.70       31.09      1.89 o 
   0   4   0      321.67      345.60      6.35 o 
   1   4   0     1124.71     1077.33     19.16 o 
   2   4   0      115.06       94.95      4.48 o 
   3   4   0      522.61      616.12     12.20 o 
   4   4   0       24.51       23.42      6.78 o 
   5   4   0       12.73        9.51      2.58 o 
   6   4   0       14.89       14.63      1.72 o 
   7   4   0        2.91        1.69      1.09 o 
   8   4   0        0.00        1.45      1.26 o 
   9   4   0        2.11        2.38      2.00 o 
  10   4   0       14.43        8.34      4.20 o 
 -10   5   0        0.13        2.63      2.46 o 
  -9   5   0        0.15        0.17      1.82 o 
  -8   5   0       17.01       21.33      2.34 o 
  -7   5   0       20.18       23.96      3.47 o 
  -6   5   0        1.53        1.60      2.00 o 
  -5   5   0       19.75       30.28      4.20 o 
  -4   5   0       15.23       13.03      2.21 o 
  -3   5   0       40.97       37.71      1.90 o 
  -2   5   0       13.48       16.48      1.85 o 
  -1   5   0      237.57      256.59      3.72 o 
   0   5   0      279.70      270.79      4.09 o 
   1   5   0      366.41      368.85     11.75 o 
   2   5   0      708.58      764.89     14.51 o 
   3   5   0       64.05       92.65      8.65 o 
   4   5   0      182.90      187.96      7.40 o 
   5   5   0        7.46        8.75      4.37 o 
   6   5   0      168.77      185.55      7.56 o 
   7   5   0        0.19       -1.71      3.71 o 
   8   5   0       30.65       25.84      4.95 o 
   9   5   0       23.88       22.63      5.49 o 
 -10   6   0        1.24        4.60      3.81 o 
  -9   6   0        1.62        0.43      2.38 o 
  -8   6   0        5.89        7.42      1.83 o 
  -7   6   0        7.82       13.72      3.25 o 
  -6   6   0       21.30       24.61      3.91 o 
  -5   6   0      156.50      146.33      5.64 o 
  -4   6   0       89.24       80.41      2.92 o 
  -3   6   0       37.92       35.75      2.52 o 
  -2   6   0        3.57        3.43      1.48 o 
  -1   6   0       10.84       13.20      2.26 o 
   0   6   0       18.20       15.14      5.73 o 
   1   6   0      147.64      152.26      3.89 o 
   2   6   0      193.75      208.17     10.74 o 
   3   6   0       12.20       13.13      4.15 o 
   4   6   0        0.16        2.36      7.09 o 
   5   6   0       49.58       40.46      9.37 o 
   6   6   0      122.29      154.59      7.30 o 
   7   6   0        0.13       -3.86      4.30 o 
   8   6   0        5.72       11.86      4.74 o 
   9   6   0        0.14       -5.25      5.25 o 
  -9   7   0        0.17        1.79      2.72 o 
  -8   7   0        0.27        0.68      2.29 o 
  -7   7   0       19.15       21.69      2.30 o 
  -6   7   0       14.56       11.85      2.12 o 
  -5   7   0        0.86        2.97      3.13 o 
  -4   7   0      596.70      615.14      8.83 o 
  -3   7   0        9.05       11.00      2.01 o 
  -2   7   0       49.25       50.68      2.30 o 
  -1   7   0      152.56      153.76      6.52 o 
   0   7   0       51.21       48.08      1.78 o 
   1   7   0        0.12        0.49      1.35 o 
   2   7   0      216.66      216.41      7.40 o 
   3   7   0      274.87      255.29      6.10 o 
   4   7   0        5.21        3.63      4.07 o 
   5   7   0      249.51      229.26     13.98 o 
   6   7   0        0.27       -2.35      7.38 o 
   7   7   0        4.93        6.71      7.90 o 
   8   7   0        0.36        1.50      7.84 o 
  -9   8   0        4.01        5.48      2.28 o 
  -8   8   0        0.10        0.58      2.16 o 
  -7   8   0       12.70       15.93      2.57 o 
  -6   8   0        0.49        0.58      2.42 o 
  -5   8   0       16.42       19.87      3.42 o 
  -4   8   0      112.34      119.43      3.16 o 
  -3   8   0      151.19      153.87      3.50 o 
  -2   8   0      166.40      176.87      4.88 o 
  -1   8   0        0.04        4.00      2.24 o 
   0   8   0        1.83        1.97      1.69 o 
   1   8   0       33.66       25.70      1.82 o 
   2   8   0        1.21        3.56      2.48 o 
   3   8   0       47.28       52.83      5.19 o 
   4   8   0       16.69       14.03      3.10 o 
   5   8   0       12.28        5.78      4.50 o 
   6   8   0       20.63       20.77      5.41 o 
   7   8   0        0.82        1.74      4.66 o 
  -8   9   0        3.72        4.55      2.05 o 
  -7   9   0        1.70        6.36      5.21 o 
  -6   9   0       14.01       10.24      2.53 o 
  -5   9   0        9.46        6.87      1.99 o 
  -4   9   0       23.46       35.89      2.49 o 
  -3   9   0        5.13        4.71      2.02 o 
  -2   9   0       54.92       61.92      3.33 o 
  -1   9   0       73.81       72.02      4.92 o 
   0   9   0      125.76      114.98      5.27 o 
   1   9   0        9.94        7.12      1.38 o 
   2   9   0        0.69       -0.46      3.01 o 
   3   9   0       67.26       62.81      3.95 o 
   4   9   0       27.86       39.25      3.79 o 
   5   9   0        6.09        4.27      5.89 o 
   6   9   0       15.96       15.03      3.70 o 
   7   9   0        0.87       -3.16      5.29 o 
  -7  10   0        2.00        3.44      2.32 o 
  -6  10   0        1.56       -1.36      2.37 o 
  -5  10   0        2.28        0.86      1.87 o 
  -4  10   0        0.01        0.43      2.69 o 
  -3  10   0        0.28        1.07      1.77 o 
  -2  10   0       26.32       19.04      3.44 o 
  -1  10   0       10.37       10.34      3.34 o 
   0  10   0        4.21        2.04      1.96 o 
   1  10   0       14.07       29.46      8.89 o 
   2  10   0        1.77        4.12      4.79 o 
   3  10   0        0.96        1.81      4.64 o 
   4  10   0        4.79        2.36      3.63 o 
   5  10   0        3.03        2.00      4.04 o 
  -5  11   0       12.27       22.98      8.40 o 
  -4  11   0        0.00        0.87      2.53 o 
  -3  11   0       22.88       31.40      3.20 o 
  -2  11   0        8.89        9.77      2.04 o 
  -1  11   0        0.55       -0.82      2.96 o 
   0  11   0        0.16       -0.72      1.09 o 
   1  11   0        1.26        0.49      3.00 o 
   2  11   0        0.09       -1.58      3.32 o 
   3  11   0       15.14       10.05      5.97 o 
   4  11   0        0.18        2.09      5.56 o 
  -3  12   0        3.42        3.04      3.43 o 
  -2  12   0        3.76        2.11      3.40 o 
  -1  12   0        0.17        0.65      3.09 o 
   0  12   0        0.33        4.09      3.63 o 
   1  12   0        4.49        6.06      4.04 o 
  -3 -11   1        5.03        7.06      4.07 o 
  -2 -11   1        1.25        2.56      3.37 o 
  -1 -11   1        1.09        2.07      4.52 o 
   0 -11   1        1.41       -0.46      4.05 o 
   1 -11   1        3.85        5.26      1.86 o 
   2 -11   1        0.42       -0.98      2.13 o 
   3 -11   1        8.08       18.08      5.11 o 
   4 -11   1        2.14        0.17      2.34 o 
   5 -11   1       32.65       50.01      3.80 o 
  -5 -10   1        0.15       -4.31      4.66 o 
  -4 -10   1       10.08        5.48      4.06 o 
  -3 -10   1        3.30        3.67      2.84 o 
  -2 -10   1       11.86       14.49      3.03 o 
  -1 -10   1        6.09        4.48      2.55 o 
   0 -10   1        0.09       -1.04      1.04 o 
   1 -10   1        4.01        3.95      1.53 o 
   2 -10   1        0.20        0.29      1.46 o 
   3 -10   1        6.03        4.82      3.53 o 
   4 -10   1        0.11       -0.73      2.26 o 
   5 -10   1        2.46        3.19      2.69 o 
   6 -10   1        0.08        1.46      2.26 o 
  -6  -9   1       18.34       31.81      8.63 o 
  -5  -9   1       25.62       40.56     14.76 o 
  -4  -9   1        2.66        2.48      2.81 o 
  -3  -9   1        7.41        4.61      3.47 o 
  -2  -9   1       20.70       15.56      2.93 o 
  -1  -9   1        8.56        6.92      3.18 o 
   0  -9   1       21.09       23.92      4.58 o 
   1  -9   1       32.80       38.25      2.73 o 
   2  -9   1       11.05        4.94      1.91 o 
   3  -9   1        5.78       11.66      3.41 o 
   4  -9   1       11.14        6.56      2.03 o 
   5  -9   1        0.56        1.73      1.76 o 
   6  -9   1        3.00        4.57      2.75 o 
   7  -9   1        0.87        2.79      1.82 o 
   8  -9   1        0.31        5.74      2.74 o 
  -7  -8   1        0.11       -5.38      5.38 o 
  -6  -8   1        2.32        8.41      4.79 o 
  -5  -8   1        3.42        4.06      4.33 o 
  -4  -8   1        7.09        8.89      3.00 o 
  -3  -8   1       36.92       35.26      4.15 o 
  -2  -8   1        0.61        1.78      2.82 o 
  -1  -8   1        8.54        2.86      3.96 o 
   0  -8   1       24.83       32.75      5.95 o 
   1  -8   1        8.21        3.53      2.49 o 
   2  -8   1       82.59       81.10      8.14 o 
   3  -8   1       24.96       30.10      2.63 o 
   4  -8   1        4.79        8.25      2.68 o 
   5  -8   1       85.64       90.67      2.95 o 
   6  -8   1       52.86       58.87      2.67 o 
   7  -8   1       60.85       70.43      2.88 o 
   8  -8   1        1.90        0.84      1.91 o 
  -8  -7   1        2.39       10.65      5.39 o 
  -7  -7   1        0.32       -2.22      4.41 o 
  -6  -7   1        3.56        6.76      4.50 o 
  -5  -7   1        1.52        3.73      4.12 o 
  -4  -7   1        0.68        2.70      3.80 o 
  -3  -7   1      330.28      336.12     10.28 o 
  -2  -7   1       60.64       62.13      4.52 o 
  -1  -7   1       15.19       13.12      3.11 o 
   0  -7   1       14.74       13.05      2.36 o 
   1  -7   1       11.53       12.29      1.63 o 
   2  -7   1       69.15       69.65      2.59 o 
   3  -7   1       10.09        5.98      2.12 o 
   4  -7   1      437.42      467.27      6.31 o 
   5  -7   1        4.30        6.91      1.73 o 
   6  -7   1      159.17      178.96      4.56 o 
   7  -7   1        0.01       -0.73      1.62 o 
   8  -7   1        2.97        6.86      2.43 o 
   9  -7   1        2.87        2.38      1.81 o 
  -8  -6   1       20.59        9.24      8.60 o 
  -7  -6   1       15.97        6.43      8.00 o 
  -6  -6   1       11.11       14.45      8.06 o 
  -5  -6   1        3.80        8.85      7.35 o 
  -4  -6   1      114.77      110.69     11.34 o 
  -3  -6   1       19.81       19.03      4.63 o 
  -2  -6   1      147.19      123.13      6.04 o 
  -1  -6   1       76.35       78.01      3.73 o 
   0  -6   1      133.42      123.90      3.72 o 
   1  -6   1       54.45       48.41      2.51 o 
   2  -6   1        0.01       -0.46      1.15 o 
   3  -6   1       14.99       13.56      2.69 o 
   4  -6   1      257.38      265.59      4.79 o 
   5  -6   1        5.22        3.49      2.70 o 
   6  -6   1        3.96        4.26      1.90 o 
   7  -6   1       22.68       19.58      3.10 o 
   8  -6   1        0.78        1.42      1.70 o 
   9  -6   1        4.42        1.94      2.29 o 
  10  -6   1        1.72        7.89      4.73 o 
  -9  -5   1       36.06       38.17     10.65 o 
  -8  -5   1        1.02       -2.85      4.45 o 
  -7  -5   1       66.34       61.43      5.90 o 
  -6  -5   1       18.23        9.68      4.25 o 
  -5  -5   1        4.32        3.96      4.14 o 
  -4  -5   1       13.10       14.82      7.66 o 
  -3  -5   1       34.96       36.20      7.88 o 
  -2  -5   1       26.40       32.51      3.80 o 
  -1  -5   1       38.02       39.73      2.72 o 
   0  -5   1       13.54       18.17      1.70 o 
   1  -5   1        4.99       11.56      2.36 o 
   2  -5   1      187.44      195.31      3.30 o 
   3  -5   1        0.05        0.50      1.24 o 
   4  -5   1        5.45        5.00      1.35 o 
   5  -5   1        0.57        0.64      2.21 o 
   6  -5   1       19.08       19.08      2.64 o 
   7  -5   1       33.54       40.93      5.53 o 
   8  -5   1        3.31        3.71      1.68 o 
   9  -5   1        1.04        0.33      2.08 o 
  10  -5   1        0.24        0.95      2.78 o 
  -9  -4   1        0.55       -3.21      3.21 o 
  -8  -4   1      109.73      106.23      5.19 o 
  -7  -4   1       27.46       22.68      2.72 o 
  -6  -4   1        1.70        2.30      0.97 o 
  -5  -4   1        0.61        1.23      1.61 o 
  -4  -4   1        7.34       12.06      2.78 o 
  -3  -4   1       64.34       61.48      4.24 o 
  -2  -4   1        0.99        0.55      1.08 o 
  -1  -4   1     1150.13     1278.09     16.62 o 
   0  -4   1       85.90       65.15      1.79 o 
   1  -4   1     2748.34     2761.67     34.50 o 
   2  -4   1      108.10       89.77      2.01 o 
   3  -4   1      316.32      325.83      4.31 o 
   4  -4   1       92.75       95.00      4.00 o 
   5  -4   1        8.68        5.79      1.89 o 
   6  -4   1      127.39      127.18      3.20 o 
   7  -4   1        2.67        0.32      1.94 o 
   8  -4   1        0.57        0.28      2.16 o 
   9  -4   1        0.00        1.02      1.77 o 
  10  -4   1        0.48        0.62      1.84 o 
 -10  -3   1        7.86        1.64      5.52 o 
  -9  -3   1        7.42        3.65      1.96 o 
  -8  -3   1        0.03        1.12      1.98 o 
  -7  -3   1        0.00        2.57      1.50 o 
  -6  -3   1        4.29        3.82      1.70 o 
  -5  -3   1       78.04       80.63      2.22 o 
  -4  -3   1        7.98        9.99      1.14 o 
  -3  -3   1       12.16        9.71      2.63 o 
  -2  -3   1       51.11       36.63      1.49 o 
  -1  -3   1       55.24       53.41      1.65 o 
   0  -3   1       58.29       59.20      1.79 o 
   1  -3   1      103.58      125.58      1.85 o 
   2  -3   1      986.26      860.40      7.01 o 
   3  -3   1      309.55      292.20      3.74 o 
   4  -3   1      578.97      630.46      7.72 o 
   5  -3   1       65.27       61.67      2.46 o 
   6  -3   1       51.57       48.59      3.36 o 
   7  -3   1      390.71      394.37      6.08 o 
   8  -3   1       59.28       54.86      3.79 o 
   9  -3   1       11.37        7.31      2.41 o 
  10  -3   1        4.35        4.59      2.67 o 
  11  -3   1        2.54        0.94      2.41 o 
 -10  -2   1       11.04        6.96      3.83 o 
  -9  -2   1        3.98        1.81      1.45 o 
  -8  -2   1        0.07        1.68      1.89 o 
  -7  -2   1        3.23        3.93      1.37 o 
  -6  -2   1        3.82        2.11      1.28 o 
  -5  -2   1       10.17        8.40      1.90 o 
  -4  -2   1      524.77      563.50      9.18 o 
  -3  -2   1      103.80      132.59      4.19 o 
  -2  -2   1     1057.30      963.97     14.86 o 
  -1  -2   1       70.71       42.66      1.58 o 
   0  -2   1      604.42      529.85      9.62 o 
   1  -2   1      205.24      224.46      3.01 o 
   2  -2   1       18.48       11.08      1.44 o 
   3  -2   1      545.00      518.35      4.87 o 
   4  -2   1      321.94      349.32      5.94 o 
   5  -2   1       77.32       90.91      2.26 o 
   6  -2   1      139.71      133.14      4.55 o 
   7  -2   1        3.61        3.15      2.19 o 
   8  -2   1      129.78      126.51      4.77 o 
   9  -2   1       27.46       27.65      6.37 o 
  10  -2   1        0.66        1.09      2.16 o 
  11  -2   1        2.15        3.87      2.08 o 
 -10  -1   1        0.08        3.30      2.13 o 
  -9  -1   1        4.58        1.61      2.00 o 
  -8  -1   1       30.07       28.44      2.56 o 
  -7  -1   1        0.01       -2.01      2.01 o 
  -6  -1   1       31.32       42.41      2.87 o 
  -5  -1   1        3.03        3.55      1.89 o 
  -4  -1   1      393.10      382.40      7.01 o 
  -3  -1   1      155.59      116.67      3.75 o 
  -2  -1   1        0.05        4.09      2.64 o 
  -1  -1   1     5149.12     5025.88     68.42 o 
   0  -1   1     1279.77     1134.07     12.23 o 
   1  -1   1      395.05      336.07      2.81 o 
   2  -1   1     3924.29     3639.53     33.43 o 
   3  -1   1     1437.87     1239.18     11.01 o 
   4  -1   1        5.26        2.28      1.20 o 
   5  -1   1       17.88       16.79      1.92 o 
   6  -1   1        6.64        9.47      1.78 o 
   7  -1   1        8.02        9.15      1.95 o 
   8  -1   1        8.98       10.13      2.34 o 
   9  -1   1        4.80        5.48      1.98 o 
  10  -1   1        0.04        2.07      2.88 o 
  11  -1   1        0.13       -0.63      2.17 o 
 -10   0   1        0.90        2.45      3.06 o 
  -9   0   1       32.60       37.92      3.28 o 
  -8   0   1        0.79       -1.13      1.60 o 
  -7   0   1      251.94      245.05      4.72 o 
  -6   0   1       73.66       79.19      2.72 o 
  -5   0   1      110.51      101.22      2.58 o 
  -4   0   1       43.53       55.47      2.64 o 
  -3   0   1      645.26      587.54     10.40 o 
  -2   0   1      361.34      343.39      5.87 o 
  -1   0   1     4341.27     3826.79     66.61 o 
   2   0   1     6998.35     7300.02     75.82 o 
   3   0   1      415.72      385.26      3.71 o 
   4   0   1      322.00      303.02      5.34 o 
   5   0   1      422.83      424.23      5.01 o 
   6   0   1      101.95      101.69      2.41 o 
   7   0   1       31.12       37.03      3.84 o 
   8   0   1       45.63       45.82      3.02 o 
   9   0   1       36.04       47.48      6.80 o 
  10   0   1        0.46        0.23      1.63 o 
  11   0   1        0.04       -1.77      4.05 o 
 -11   1   1        0.25        2.18      4.28 o 
 -10   1   1        9.41        6.19      2.26 o 
  -9   1   1       10.61        7.85      2.59 o 
  -8   1   1       42.60       40.66      4.75 o 
  -7   1   1        4.68        4.82      2.13 o 
  -6   1   1        4.43        3.04      1.66 o 
  -5   1   1        0.01        0.09      1.41 o 
  -4   1   1        0.43        1.99      2.11 o 
  -3   1   1      356.26      371.80     10.11 o 
  -2   1   1      822.44      867.11     12.65 o 
  -1   1   1     1341.76     1209.98     13.37 o 
   2   1   1      370.56      413.57      4.38 o 
   3   1   1       32.96       24.84      1.47 o 
   4   1   1      153.55      134.82      4.46 o 
   5   1   1       17.54       32.82      2.11 o 
   6   1   1       44.13       45.94      3.74 o 
   7   1   1      119.34      123.82      3.62 o 
   8   1   1       23.82       28.21      3.21 o 
   9   1   1       93.62      107.12      3.13 o 
  10   1   1        2.09        2.90      2.04 o 
  11   1   1        0.32        0.66      3.72 o 
 -10   2   1       15.88        7.11      4.77 o 
  -9   2   1        1.29       -1.83      1.83 o 
  -8   2   1        2.45        4.70      2.13 o 
  -7   2   1       54.11       56.48      3.36 o 
  -6   2   1       14.78        9.52      2.14 o 
  -5   2   1       46.13       45.55      2.07 o 
  -4   2   1        0.62        1.89      1.55 o 
  -3   2   1       26.09       27.57      2.04 o 
  -2   2   1      344.49      347.42      5.40 o 
  -1   2   1      122.93      143.19      3.66 o 
   0   2   1     1205.01     1261.37     14.85 o 
   1   2   1      342.31      206.40      4.90 o 
   2   2   1      805.79      834.83      9.14 o 
   3   2   1      414.60      389.02      3.39 o 
   4   2   1       20.65       16.74      2.26 o 
   5   2   1        0.50        1.08      1.43 o 
   6   2   1       14.54       19.88      2.17 o 
   7   2   1        0.00        0.86      1.47 o 
   8   2   1       27.89       44.74      4.43 o 
   9   2   1        0.00        3.01      1.89 o 
  10   2   1        1.68        6.26      2.22 o 
  11   2   1       11.12       10.10      4.92 o 
 -10   3   1        0.38        1.07      2.44 o 
  -9   3   1        0.19       -0.21      2.85 o 
  -8   3   1       19.49       22.40      2.95 o 
  -7   3   1       55.45       55.61      3.02 o 
  -6   3   1       12.21       14.02      2.32 o 
  -5   3   1      731.23      775.14     10.04 o 
  -4   3   1       46.79       50.61      3.01 o 
  -3   3   1      523.93      540.12      6.91 o 
  -2   3   1      761.97      655.38     12.44 o 
  -1   3   1     1477.52     1270.61     16.24 o 
   0   3   1       21.88       22.70      2.82 o 
   1   3   1        7.09        1.65      2.25 o 
   2   3   1        0.85        0.15      0.45 o 
   3   3   1      286.64      247.96      9.45 o 
   4   3   1        7.94       16.45      1.18 o 
   5   3   1       25.19       20.31      3.87 o 
   6   3   1        9.38        9.22      1.71 o 
   7   3   1        0.00        0.87      2.02 o 
   8   3   1       36.19       34.54      5.35 o 
   9   3   1        1.36        1.80      2.06 o 
  10   3   1        1.93        4.78      5.39 o 
 -10   4   1        1.46        1.06      1.86 o 
  -9   4   1       10.61       10.82      2.09 o 
  -8   4   1        3.93        6.41      2.24 o 
  -7   4   1        7.78        7.86      1.97 o 
  -6   4   1        7.47       12.09      3.75 o 
  -5   4   1       25.30       26.77      2.12 o 
  -4   4   1      558.82      554.98      6.68 o 
  -3   4   1        2.70        1.61      1.76 o 
  -2   4   1       45.85       40.49      3.90 o 
  -1   4   1        2.68        2.44      1.87 o 
   0   4   1      188.07      188.27      3.48 o 
   1   4   1       70.56       87.28      1.86 o 
   2   4   1      365.90      279.19      6.87 o 
   3   4   1      494.92      530.61     10.72 o 
   4   4   1        1.10       -1.48      5.07 o 
   5   4   1       39.06       46.05      4.69 o 
   6   4   1       19.55       24.11      1.52 o 
   7   4   1       19.35       19.71      6.87 o 
   8   4   1        3.43        3.83      1.56 o 
   9   4   1       24.66       18.60      5.57 o 
  10   4   1       10.06        2.00      7.20 o 
 -10   5   1        0.01       -2.01      2.70 o 
  -9   5   1        1.53       -1.11      3.10 o 
  -8   5   1        5.10        1.01      1.99 o 
  -7   5   1       87.17       88.63      3.29 o 
  -6   5   1       70.92       79.78      3.98 o 
  -5   5   1       69.13       74.56      3.55 o 
  -4   5   1      144.24      134.01      4.42 o 
  -3   5   1       15.11       10.59      2.08 o 
  -2   5   1      140.91      125.63      3.85 o 
  -1   5   1       16.96       24.43      2.08 o 
   0   5   1       10.37        8.67      1.67 o 
   1   5   1      506.40      508.41      5.97 o 
   2   5   1        3.48        1.25      0.68 o 
   3   5   1       70.65       68.01      4.72 o 
   4   5   1      208.74      221.85      7.62 o 
   5   5   1      328.81      361.61     15.54 o 
   6   5   1        2.08        3.47      6.91 o 
   7   5   1       42.14       40.02      4.87 o 
   8   5   1        3.99       -0.31      3.45 o 
   9   5   1       22.48       14.90      4.82 o 
  10   5   1        9.78       16.47      5.44 o 
 -10   6   1        1.20        2.94      2.40 o 
  -9   6   1        1.07        2.80      2.56 o 
  -8   6   1        0.90        0.50      1.73 o 
  -7   6   1        5.42        4.52      2.50 o 
  -6   6   1       30.16       29.68      2.24 o 
  -5   6   1       37.07       39.60      5.49 o 
  -4   6   1       24.01       25.11      2.82 o 
  -3   6   1      184.21      167.43      5.74 o 
  -2   6   1        0.01       -0.02      1.42 o 
  -1   6   1        1.32        1.51      1.43 o 
   0   6   1      244.11      243.98      5.48 o 
   1   6   1       63.05       66.50      5.05 o 
   2   6   1       27.81       31.18      1.08 o 
   3   6   1       21.53       28.55      2.95 o 
   4   6   1      194.36      197.41     13.47 o 
   5   6   1       57.90       65.74      5.98 o 
   6   6   1       12.20       14.92      4.45 o 
   7   6   1        0.00       -2.13      3.97 o 
   8   6   1        3.30        2.61      7.12 o 
   9   6   1        5.81        9.43      8.23 o 
  -9   7   1        0.69        1.61      2.66 o 
  -8   7   1        2.98        3.13      3.17 o 
  -7   7   1        5.74        7.42      1.93 o 
  -6   7   1       16.73       21.28      3.60 o 
  -5   7   1       14.54       17.92      3.57 o 
  -4   7   1      448.26      453.40      7.57 o 
  -3   7   1       31.37       32.76      2.16 o 
  -2   7   1      469.84      448.51      6.06 o 
  -1   7   1        1.22        1.36      1.65 o 
   0   7   1       81.76       82.41      3.01 o 
   1   7   1       10.67       12.08      1.81 o 
   2   7   1       41.99       36.98      2.78 o 
   3   7   1       11.68        9.20      2.89 o 
   4   7   1      378.39      364.92     17.99 o 
   5   7   1      188.89      201.83     12.98 o 
   6   7   1        3.08        3.26      4.19 o 
   7   7   1        0.60        0.78      3.88 o 
   8   7   1        0.49        2.36      4.32 o 
   9   7   1        0.66        2.95      4.72 o 
  -9   8   1        0.27        1.46      2.60 o 
  -8   8   1        0.00        4.44      2.92 o 
  -7   8   1        0.03        1.43      3.01 o 
  -6   8   1       62.54       67.23      3.03 o 
  -5   8   1        7.66        5.76      1.80 o 
  -4   8   1        7.95        9.11      2.43 o 
  -3   8   1       34.61       33.99      3.02 o 
  -2   8   1        0.65        0.51      2.58 o 
  -1   8   1       73.75       70.00      3.56 o 
   0   8   1        0.19        0.03      1.78 o 
   1   8   1       53.52       56.63      4.28 o 
   2   8   1        6.05        7.53      5.25 o 
   3   8   1       66.00       68.24      4.78 o 
   4   8   1        2.84        1.05      3.07 o 
   5   8   1       37.47       33.60      4.35 o 
   6   8   1       45.49       44.55     10.13 o 
   7   8   1        3.85        2.13      7.46 o 
   8   8   1        1.52       -1.48      8.19 o 
  -8   9   1        0.04        4.37      2.96 o 
  -7   9   1       13.46        7.71      2.03 o 
  -6   9   1        7.78        5.91      2.24 o 
  -5   9   1        0.65       -1.73      2.23 o 
  -4   9   1       85.49       85.19      4.84 o 
  -3   9   1      129.47      146.61      5.06 o 
  -2   9   1        1.06       -0.03      1.46 o 
  -1   9   1      136.41      111.01      5.55 o 
   0   9   1       44.72       34.93      2.83 o 
   1   9   1        6.71        7.47      1.71 o 
   2   9   1       11.60        8.34      2.76 o 
   3   9   1        6.58       10.10      2.97 o 
   4   9   1        3.21        1.10      4.65 o 
   5   9   1        3.72        1.11      3.26 o 
   6   9   1        0.11       -1.10      5.13 o 
   7   9   1        8.44        8.53      4.21 o 
  -7  10   1        0.31        3.14      2.58 o 
  -6  10   1        5.72        6.48      2.77 o 
  -5  10   1        0.51        1.80      2.35 o 
  -4  10   1       12.05        9.36      1.90 o 
  -3  10   1        9.70       10.25      2.19 o 
  -2  10   1        4.88        3.20      1.80 o 
  -1  10   1       17.82       17.60      3.14 o 
   0  10   1       47.68       48.72      4.29 o 
   1  10   1        5.79        4.39      1.93 o 
   2  10   1       13.90       11.17      3.79 o 
   3  10   1        0.01       -2.75      3.31 o 
   4  10   1        1.83        5.33      3.68 o 
   5  10   1        0.16       -1.44      5.25 o 
   6  10   1        0.00        1.27      3.89 o 
  -6  11   1        5.94        2.39      6.47 o 
  -5  11   1        0.20       -0.99      2.10 o 
  -4  11   1       33.94       51.11      2.81 o 
  -3  11   1       13.95       11.89      2.57 o 
  -2  11   1       15.14       14.28      2.83 o 
  -1  11   1        0.66        1.62      2.52 o 
   0  11   1        7.52        4.79      1.32 o 
   1  11   1        0.32        5.49      5.11 o 
   2  11   1        0.16        0.97      3.45 o 
   3  11   1        6.99        4.97      3.91 o 
   4  11   1        3.60        5.29      3.42 o 
  -3  12   1        5.99        2.30      3.97 o 
  -2  12   1        5.83        8.96      2.78 o 
  -1  12   1        0.23       -0.89      2.16 o 
   0  12   1        9.96       10.08     10.93 o 
   1  12   1       15.08       14.82      4.23 o 
   2  12   1        6.22        2.36      3.17 o 
  -2 -11   2        5.02        3.59      5.17 o 
  -1 -11   2        0.29        0.97      4.36 o 
   0 -11   2        1.12        0.85      4.04 o 
   1 -11   2        1.60        1.55      2.69 o 
   2 -11   2        0.42        0.11      1.34 o 
   3 -11   2        0.21        2.01      2.04 o 
   4 -11   2        3.89        6.54      5.03 o 
  -4 -10   2        2.07        5.00      4.05 o 
  -3 -10   2       10.97       10.81      3.20 o 
  -2 -10   2        5.00        2.61      2.65 o 
  -1 -10   2        9.69        8.63      3.32 o 
   0 -10   2        0.32        1.38      2.60 o 
   1 -10   2        2.70        3.54      1.90 o 
   2 -10   2        0.51        0.24      1.79 o 
   3 -10   2        0.94        2.59      2.19 o 
   4 -10   2        0.41       -0.89      1.73 o 
   5 -10   2        1.08        3.43      3.50 o 
   6 -10   2        0.17       -0.73      2.51 o 
  -5  -9   2        0.16       -4.73      4.73 o 
  -4  -9   2        3.13       -0.23      3.44 o 
  -3  -9   2        5.37        5.91      2.80 o 
  -2  -9   2        8.01       12.39      2.81 o 
  -1  -9   2       15.51        9.79      2.94 o 
   0  -9   2        2.37        0.36      1.96 o 
   1  -9   2        0.11        1.60      1.34 o 
   2  -9   2       48.27       45.99      2.92 o 
   3  -9   2       21.85       34.29      2.22 o 
   4  -9   2        0.34        2.36      3.74 o 
   5  -9   2        5.69        3.15      2.40 o 
   6  -9   2        0.02       -1.55      1.55 o 
   7  -9   2       15.02       10.50      3.57 o 
  -6  -8   2       24.32       43.44     10.67 o 
  -5  -8   2        2.27       13.10      4.69 o 
  -4  -8   2        3.18       -0.72      3.73 o 
  -3  -8   2       28.36       26.87      3.19 o 
  -2  -8   2       39.48       40.04      3.99 o 
  -1  -8   2       17.53       14.70      6.26 o 
   0  -8   2      101.28       92.97      5.47 o 
   1  -8   2        6.36        3.10      2.27 o 
   2  -8   2        0.09        0.79      1.55 o 
   3  -8   2       32.67       36.48      2.60 o 
   4  -8   2        0.05       -1.89      2.04 o 
   5  -8   2       21.41       27.22      3.62 o 
   6  -8   2       29.38       29.99      2.15 o 
   7  -8   2       22.84       24.64      1.75 o 
   8  -8   2        0.84       -0.28      2.20 o 
  -7  -7   2        2.36       -9.02      9.02 o 
  -6  -7   2        1.30        1.40      4.20 o 
  -5  -7   2       11.67        7.31      4.30 o 
  -4  -7   2       20.91       16.52      4.48 o 
  -3  -7   2      140.02      123.57      6.19 o 
  -2  -7   2        0.75       -1.32      2.25 o 
  -1  -7   2      252.80      253.67      6.28 o 
   0  -7   2        6.78        6.81      1.53 o 
   1  -7   2        3.13        1.34      1.66 o 
   2  -7   2       93.01      107.50      4.75 o 
   3  -7   2       83.80       91.34      3.47 o 
   4  -7   2        4.48        6.65      1.63 o 
   5  -7   2       31.22       42.29      2.55 o 
   6  -7   2      159.55      169.52      4.79 o 
   7  -7   2        6.51        9.67      2.21 o 
   8  -7   2       12.31        9.33      2.29 o 
   9  -7   2       13.91       14.68      4.09 o 
  -8  -6   2        4.55       15.70      5.78 o 
  -7  -6   2        1.46       -2.04      4.20 o 
  -6  -6   2       27.40       14.11      4.92 o 
  -5  -6   2        0.15       -0.60      3.58 o 
  -4  -6   2        0.17       -2.23      3.70 o 
  -3  -6   2      232.08      228.51      8.28 o 
  -2  -6   2      114.22      119.91      6.14 o 
  -1  -6   2       10.22       15.11      1.24 o 
   0  -6   2        8.99        9.72      1.14 o 
   1  -6   2        0.06       -1.26      1.26 o 
   2  -6   2       10.67       11.94      5.22 o 
   3  -6   2      156.01      152.95      4.57 o 
   4  -6   2       60.36       66.05      3.56 o 
   5  -6   2       35.77       29.12      2.65 o 
   6  -6   2      259.70      269.19      5.36 o 
   7  -6   2        2.06        3.70      2.31 o 
   8  -6   2        6.17        5.97      1.68 o 
   9  -6   2       19.07       22.01      3.01 o 
  10  -6   2        2.29        3.49      1.81 o 
  -9  -5   2        0.79       -3.49      5.10 o 
  -8  -5   2        1.23        3.36      4.69 o 
  -7  -5   2       32.58       38.36      9.51 o 
  -6  -5   2        9.46       13.11      8.01 o 
  -5  -5   2       35.59       43.82      8.88 o 
  -4  -5   2        0.83        2.23      6.91 o 
  -3  -5   2        0.17        0.60      5.75 o 
  -2  -5   2       15.33       12.94      2.85 o 
  -1  -5   2       84.54       76.62      2.32 o 
   0  -5   2       10.81        8.37      1.20 o 
   1  -5   2       98.27      107.99      2.03 o 
   2  -5   2        4.91        4.23      1.51 o 
   3  -5   2        2.14        1.43      1.09 o 
   4  -5   2      104.11      110.43      2.74 o 
   5  -5   2        7.43        9.71      2.08 o 
   6  -5   2       33.06       43.38      2.34 o 
   7  -5   2        1.68        1.06      1.53 o 
   8  -5   2        2.90        2.12      2.27 o 
   9  -5   2        2.43        4.82      2.13 o 
  10  -5   2        7.83        4.07      1.84 o 
  -9  -4   2        6.18        4.52      4.44 o 
  -8  -4   2      110.79      113.85      9.23 o 
  -7  -4   2        2.42        0.53      1.13 o 
  -6  -4   2        5.40        3.14      1.12 o 
  -5  -4   2       39.63       38.77      4.17 o 
  -4  -4   2        8.42        5.92      2.71 o 
  -3  -4   2       60.24       52.25      1.59 o 
  -2  -4   2       37.70       47.96      1.45 o 
  -1  -4   2      490.04      531.59      6.46 o 
   0  -4   2      137.03      123.87      2.36 o 
   1  -4   2     1049.74     1161.49     10.98 o 
   2  -4   2       89.30       80.39      2.84 o 
   3  -4   2       48.00       48.66      1.85 o 
   4  -4   2       21.84       15.52      1.16 o 
   5  -4   2       38.22       41.32      3.21 o 
   6  -4   2        0.11        0.12      1.38 o 
   7  -4   2       14.94       21.67      3.73 o 
   8  -4   2        5.20       13.33      4.27 o 
   9  -4   2       53.20       52.77      4.15 o 
  10  -4   2        3.73        0.05      1.77 o 
  -9  -3   2        1.54        2.36      2.16 o 
  -8  -3   2        7.44       10.00      4.72 o 
  -7  -3   2        1.86        1.75      1.78 o 
  -6  -3   2       22.92       26.75      2.15 o 
  -5  -3   2      263.43      237.75     11.98 o 
  -4  -3   2        1.16        2.13      2.91 o 
  -3  -3   2       56.21       58.84      8.76 o 
  -2  -3   2      177.11      169.87      8.38 o 
  -1  -3   2       21.39       23.32      1.59 o 
   0  -3   2     1388.95     1437.08     16.67 o 
   1  -3   2       25.99       36.42      1.51 o 
   2  -3   2      493.93      461.27      4.35 o 
   3  -3   2      261.49      290.51      3.73 o 
   4  -3   2      102.10      110.95      2.26 o 
   5  -3   2        2.69        3.03      1.17 o 
   6  -3   2        2.42        0.35      1.16 o 
   7  -3   2        9.03        6.18      2.28 o 
   8  -3   2        5.47        8.39      1.98 o 
   9  -3   2        3.80        3.34      1.62 o 
  10  -3   2        1.94        3.52      1.57 o 
  11  -3   2        4.78       12.87      4.15 o 
 -10  -2   2        2.69        5.85      2.93 o 
  -9  -2   2        2.43       -0.54      1.28 o 
  -8  -2   2        2.63        0.98      1.36 o 
  -7  -2   2        7.34        9.79      2.49 o 
  -6  -2   2       35.88       35.22      2.54 o 
  -5  -2   2        8.91        7.56      2.79 o 
  -4  -2   2       51.98       58.67      4.79 o 
  -3  -2   2       57.75       64.44      7.70 o 
  -2  -2   2      310.44      336.60      7.17 o 
  -1  -2   2     1423.91     1299.63     16.44 o 
   0  -2   2      264.32      279.71      5.85 o 
   1  -2   2     1100.85      936.23      9.13 o 
   2  -2   2        7.85        4.92      1.05 o 
   3  -2   2       40.38       37.96      1.22 o 
   4  -2   2      119.97      104.95      2.10 o 
   5  -2   2       74.52       95.24      2.91 o 
   6  -2   2       35.57       41.77      3.71 o 
   7  -2   2        8.06        7.29      1.91 o 
   8  -2   2        6.43        8.74      1.69 o 
   9  -2   2        4.48        3.71      1.52 o 
  10  -2   2        0.25       -0.45      1.52 o 
  11  -2   2        4.91        0.56      2.78 o 
 -10  -1   2        0.22        1.34      2.79 o 
  -9  -1   2        0.04        2.85      2.15 o 
  -8  -1   2       17.89       22.98      3.83 o 
  -7  -1   2       37.05       35.36      2.12 o 
  -6  -1   2        0.67        1.77      1.58 o 
  -5  -1   2       13.83       12.71      3.31 o 
  -4  -1   2       36.31       46.98      3.37 o 
  -3  -1   2       27.75       18.95      2.52 o 
  -2  -1   2       45.34       51.19      4.00 o 
  -1  -1   2      558.61      468.44      7.65 o 
   0  -1   2       46.97       67.47      4.48 o 
   1  -1   2      215.70      186.91      2.75 o 
   2  -1   2        0.79        2.31      0.87 o 
   3  -1   2      261.72      272.89      2.43 o 
   4  -1   2      861.63      858.41      9.18 o 
   5  -1   2      652.87      681.96      9.37 o 
   6  -1   2       71.16       63.01      3.02 o 
   7  -1   2       11.03       10.72      2.89 o 
   8  -1   2       34.45       37.68      3.54 o 
   9  -1   2        1.17        0.49      1.58 o 
  10  -1   2        2.66        2.49      2.18 o 
  11  -1   2        0.67        6.39      3.26 o 
 -10   0   2        4.38        4.21      3.24 o 
  -9   0   2        8.82       15.69      3.11 o 
  -8   0   2        3.09        4.39      1.88 o 
  -7   0   2      362.17      392.66      5.80 o 
  -6   0   2       41.97       42.72      3.14 o 
  -5   0   2      254.86      270.26      8.80 o 
  -4   0   2       52.11       59.08      3.50 o 
  -3   0   2        2.68       -0.96      2.10 o 
  -2   0   2      268.05      259.43     11.54 o 
  -1   0   2      251.93      305.40     11.83 o 
   0   0   2       53.65       73.24      1.89 o 
   1   0   2     1321.34     1013.95      8.53 o 
   2   0   2    14267.34    15392.16    196.93 o 
   3   0   2      789.07      741.95      6.27 o 
   4   0   2      816.72      802.35      6.91 o 
   5   0   2       46.87       48.03      2.00 o 
   6   0   2      389.86      384.38      5.64 o 
   7   0   2        6.07        4.43      2.06 o 
   8   0   2      129.28      154.76      3.55 o 
   9   0   2        7.23        6.27      2.20 o 
  10   0   2        0.83        2.20      1.96 o 
  11   0   2        5.22        1.24      2.27 o 
 -10   1   2        0.01       -2.05      3.44 o 
  -9   1   2       11.92        9.57      2.99 o 
  -8   1   2        2.15        2.01      3.03 o 
  -7   1   2      112.30      121.79      4.63 o 
  -6   1   2      141.87      128.11      3.67 o 
  -5   1   2        7.99        7.67      2.76 o 
  -4   1   2        6.00       10.89      2.61 o 
  -3   1   2      453.33      407.91      8.34 o 
  -2   1   2      294.16      305.21     11.72 o 
  -1   1   2      418.09      393.71      6.18 o 
   0   1   2      335.34      336.91      5.25 o 
   1   1   2      729.97      643.57      6.75 o 
   2   1   2      805.48      893.80      9.17 o 
   3   1   2     3646.96     3924.38     35.99 o 
   4   1   2      262.27      284.03      2.82 o 
   5   1   2      318.93      321.08      3.93 o 
   6   1   2       30.80       33.21      3.08 o 
   7   1   2       21.23       17.22      2.92 o 
   8   1   2      151.40      143.34      4.45 o 
   9   1   2       66.80       51.84      5.22 o 
  10   1   2        1.24        1.98      2.20 o 
  11   1   2        7.08        3.92      1.72 o 
 -10   2   2        3.13       -2.51      4.14 o 
  -9   2   2        0.00        1.36      2.21 o 
  -8   2   2       11.52       13.17      2.54 o 
  -7   2   2        1.48       -0.74      3.06 o 
  -6   2   2       50.26       59.86      3.37 o 
  -5   2   2       63.49       76.22      7.29 o 
  -4   2   2        0.30        2.29      1.88 o 
  -3   2   2       13.98       11.81      3.57 o 
  -2   2   2      111.87       96.81      5.96 o 
  -1   2   2      775.83      732.51     10.07 o 
   0   2   2     4445.81     4022.54     54.06 o 
   1   2   2     7796.32     7624.18    113.26 o 
   2   2   2      808.86      793.66     13.00 o 
   3   2   2        1.46        0.16      0.86 o 
   4   2   2       32.61       35.24      1.18 o 
   5   2   2       32.34       38.28      1.42 o 
   6   2   2       89.29       92.13      2.57 o 
   7   2   2        6.11        6.95      1.88 o 
   8   2   2        0.77        3.34      1.71 o 
   9   2   2       10.97        9.72      2.12 o 
  10   2   2        5.18        2.97      1.59 o 
  11   2   2        7.25        8.91      3.25 o 
 -10   3   2       14.26       28.10      5.29 o 
  -9   3   2        0.75        0.58      2.43 o 
  -8   3   2       31.17       27.45      2.80 o 
  -7   3   2        9.99        9.21      2.08 o 
  -6   3   2       27.36       29.20      2.44 o 
  -5   3   2       26.04       25.44      4.80 o 
  -4   3   2        1.96        3.38      1.97 o 
  -3   3   2     1892.37     1878.92     32.82 o 
  -2   3   2       11.19       26.08      3.85 o 
  -1   3   2       19.87       23.67      2.89 o 
   0   3   2       49.88       44.70      2.65 o 
   1   3   2       64.97       54.92      3.04 o 
   2   3   2      309.06      280.15      5.82 o 
   3   3   2       30.34       47.37      1.63 o 
   4   3   2      633.26      652.43      8.48 o 
   5   3   2      366.04      353.60      5.02 o 
   6   3   2       22.12       22.10      2.28 o 
   7   3   2       18.39       22.61      2.00 o 
   8   3   2       25.41       33.42      2.17 o 
   9   3   2        6.25        4.30      2.78 o 
  10   3   2        3.70        6.08      2.13 o 
  11   3   2        6.08       -0.90      1.60 o 
 -10   4   2        3.75        2.82      2.13 o 
  -9   4   2        1.39        0.32      2.54 o 
  -8   4   2       36.31       40.80      3.01 o 
  -7   4   2      108.58      101.96      3.54 o 
  -6   4   2      247.78      231.89      5.98 o 
  -5   4   2       10.75       10.85      2.35 o 
  -4   4   2       56.73       59.91      3.45 o 
  -3   4   2       81.53       69.73      4.69 o 
  -2   4   2        0.07       -0.01      1.45 o 
  -1   4   2     1314.08     1276.84     16.37 o 
   0   4   2      508.07      507.85      6.61 o 
   1   4   2      128.59      109.06      2.83 o 
   2   4   2       99.49       85.50      3.45 o 
   3   4   2       30.60       28.73      1.00 o 
   4   4   2       50.23       35.43      8.75 o 
   5   4   2      140.71      157.67      6.01 o 
   6   4   2        5.32        3.37      6.01 o 
   7   4   2       68.23       67.78      1.72 o 
   8   4   2        7.81        4.00      1.62 o 
   9   4   2        2.66        0.60      1.62 o 
  10   4   2        0.26       -4.25      4.25 o 
 -10   5   2        0.03       -1.06      2.34 o 
  -9   5   2        6.25        2.75      2.71 o 
  -8   5   2       45.15       45.32      2.74 o 
  -7   5   2       72.51       91.32      3.66 o 
  -6   5   2       37.36       33.90      3.43 o 
  -5   5   2       24.87       34.17      5.27 o 
  -4   5   2      107.03      114.22      3.75 o 
  -3   5   2        3.51        6.69      2.44 o 
  -2   5   2      494.89      476.72      6.69 o 
  -1   5   2      178.57      172.17      8.27 o 
   0   5   2      376.06      393.90      8.10 o 
   1   5   2      610.34      602.14     14.27 o 
   2   5   2      146.36      144.80      7.38 o 
   3   5   2       57.51       54.47      3.78 o 
   4   5   2       96.73       92.74      5.28 o 
   5   5   2       55.17       52.27      8.83 o 
   6   5   2       82.16      101.99      6.22 o 
   7   5   2       38.59       46.56      4.68 o 
   8   5   2        3.16        5.39      6.69 o 
   9   5   2        9.09       10.67      7.09 o 
  10   5   2        1.61       -0.21      6.78 o 
  -9   6   2        0.28        2.58      2.74 o 
  -8   6   2        3.48        5.74      2.80 o 
  -7   6   2        5.70        9.92      2.13 o 
  -6   6   2        6.64        7.40      2.24 o 
  -5   6   2       30.70       29.96      2.84 o 
  -4   6   2      152.03      154.82      4.03 o 
  -3   6   2       17.94       14.25      1.92 o 
  -2   6   2        0.00        1.43      1.60 o 
  -1   6   2      452.24      449.02      7.53 o 
   0   6   2       62.68       55.55      4.72 o 
   1   6   2       41.71       35.52     25.80 o 
   2   6   2       21.11       20.16      1.25 o 
   3   6   2       25.30       27.77      2.76 o 
   4   6   2      157.44      179.61     11.92 o 
   5   6   2        9.58        8.86      4.51 o 
   6   6   2        1.69        7.36      7.04 o 
   7   6   2       34.22       29.61      8.16 o 
   8   6   2       16.40       13.70      4.53 o 
   9   6   2        6.13        4.89      4.17 o 
  -9   7   2        2.60        3.18      3.04 o 
  -8   7   2        7.58        9.99      5.41 o 
  -7   7   2        0.90       -0.53      1.79 o 
  -6   7   2        1.56        2.21      2.36 o 
  -5   7   2       92.76       85.56      3.37 o 
  -4   7   2       29.58       31.82      3.26 o 
  -3   7   2       38.70       39.86      4.17 o 
  -2   7   2      394.79      378.41      6.34 o 
  -1   7   2       60.89       61.21      3.73 o 
   0   7   2      110.39      116.45      2.99 o 
   1   7   2        0.10       -0.19      1.51 o 
   2   7   2       84.62       83.17      2.26 o 
   3   7   2      330.59      336.64     13.33 o 
   4   7   2      650.43      639.45     14.81 o 
   5   7   2        0.02        0.60      2.42 o 
   6   7   2       25.30       25.62      4.95 o 
   7   7   2        4.45        4.48      7.43 o 
   8   7   2        1.87        6.21      7.57 o 
   9   7   2        7.40        9.95      8.78 o 
  -8   8   2        1.65        0.72      1.90 o 
  -7   8   2        0.04        1.78      3.29 o 
  -6   8   2        4.22        5.01      2.28 o 
  -5   8   2        7.27        4.86      2.11 o 
  -4   8   2      318.50      342.57      5.81 o 
  -3   8   2        4.49        9.29      2.32 o 
  -2   8   2       33.43       35.79      3.20 o 
  -1   8   2      279.67      295.27      6.39 o 
   0   8   2       24.86       29.00      1.95 o 
   1   8   2       31.40       33.98      4.81 o 
   2   8   2       53.59       48.09      1.66 o 
   3   8   2       63.35       65.88      6.90 o 
   4   8   2       50.88       45.94      4.28 o 
   5   8   2        1.86        3.44      3.55 o 
   6   8   2       43.16       51.85      4.02 o 
   7   8   2        2.72        5.42      3.10 o 
   8   8   2       27.27       20.87      5.70 o 
  -8   9   2        5.76        6.38      3.90 o 
  -7   9   2       19.59       22.14      3.59 o 
  -6   9   2        3.46        1.30      2.47 o 
  -5   9   2       16.80       14.12      2.83 o 
  -4   9   2       16.47       13.34      2.76 o 
  -3   9   2        0.73        1.41      1.95 o 
  -2   9   2        0.38        2.34      1.96 o 
  -1   9   2      181.22      171.88      5.62 o 
   0   9   2        0.93        2.30      2.06 o 
   1   9   2      182.89      161.76      6.61 o 
   2   9   2        7.54        7.72      1.03 o 
   3   9   2        4.51        8.80      3.37 o 
   4   9   2        0.24       -1.97      3.28 o 
   5   9   2       78.07       88.35      8.82 o 
   6   9   2       30.69       45.17      6.90 o 
   7   9   2        4.42        5.84      7.15 o 
  -7  10   2       24.28       33.94      3.60 o 
  -6  10   2        2.27        3.15      2.70 o 
  -5  10   2        0.75        1.63      2.07 o 
  -4  10   2        6.27        6.83      1.93 o 
  -3  10   2       28.95       30.76      3.48 o 
  -2  10   2      172.64      177.83      4.93 o 
  -1  10   2        0.57        0.49      2.19 o 
   0  10   2        0.40        0.70      3.60 o 
   1  10   2       18.03       13.96      1.25 o 
   2  10   2        4.31        3.50      0.87 o 
   3  10   2       15.74       15.81      4.18 o 
   4  10   2        4.16        3.82      3.73 o 
   5  10   2        3.07        1.64      5.14 o 
   6  10   2        3.76        2.67      4.21 o 
  -6  11   2        2.59        1.08      2.90 o 
  -5  11   2        6.78        4.93      2.75 o 
  -4  11   2       32.35       38.51      2.92 o 
  -3  11   2       51.41       54.02      2.57 o 
  -2  11   2        0.02       -1.56      3.35 o 
  -1  11   2       52.34       45.42      4.06 o 
   0  11   2        7.89        9.06      2.23 o 
   1  11   2        2.54        3.48      2.83 o 
   2  11   2       26.62       33.47      3.76 o 
   3  11   2        2.19        3.59      3.03 o 
   4  11   2        8.00       14.51      4.52 o 
   5  11   2        0.85        0.79      3.16 o 
  -4  12   2        0.54        4.54      2.44 o 
  -3  12   2       11.47       21.21      6.77 o 
  -2  12   2        9.44       12.38      3.65 o 
  -1  12   2       14.13       15.05      4.57 o 
   0  12   2        5.73       12.74      7.70 o 
   1  12   2        6.22        2.43      3.74 o 
   2  12   2        0.84        0.67      5.14 o 
   3  12   2       13.80       17.29      6.74 o 
   0 -11   3        0.00       -0.21      2.17 o 
   1 -11   3        4.16        1.69      2.69 o 
   2 -11   3        0.10       -0.32      2.36 o 
   3 -11   3        0.05       -1.10      2.25 o 
  -3 -10   3        0.00        6.09      3.04 o 
  -2 -10   3        6.64        0.79      3.12 o 
  -1 -10   3       23.13       38.92     10.70 o 
   0 -10   3        1.07        1.36      3.61 o 
   1 -10   3        0.30        0.16      2.31 o 
   2 -10   3        0.00       -1.38      1.38 o 
   3 -10   3        0.97        2.20      1.41 o 
   4 -10   3       14.43       13.32      2.61 o 
   5 -10   3        3.20        0.44      3.05 o 
  -5  -9   3       11.88        3.69      4.03 o 
  -4  -9   3        0.60       10.59     12.18 o 
  -3  -9   3        2.05        5.33      7.09 o 
  -2  -9   3        4.53        2.52      2.95 o 
  -1  -9   3        1.30       -0.08      2.70 o 
   0  -9   3       10.08       14.08      2.91 o 
   1  -9   3        9.39        8.96      2.91 o 
   2  -9   3        0.37        1.07      1.63 o 
   3  -9   3        0.11        0.03      2.60 o 
   4  -9   3        2.04        0.01      2.58 o 
   5  -9   3        0.01       -0.09      1.99 o 
   6  -9   3        2.35        0.23      2.11 o 
   7  -9   3        0.77        0.97      2.34 o 
  -6  -8   3        4.66       13.42      9.53 o 
  -5  -8   3        0.80       14.89      8.44 o 
  -4  -8   3        0.08        4.85      6.94 o 
  -3  -8   3       14.64        9.39      2.76 o 
  -2  -8   3       28.75       34.71      3.01 o 
  -1  -8   3       17.94       21.79      3.98 o 
   0  -8   3       46.91       42.26      6.76 o 
   1  -8   3       32.27       34.73      1.79 o 
   2  -8   3      107.08       97.28      3.05 o 
   3  -8   3        0.28       -1.88      2.64 o 
   4  -8   3        1.26        1.79      2.09 o 
   5  -8   3       10.60       13.22      3.44 o 
   6  -8   3        0.07       -0.41      1.72 o 
   7  -8   3       10.41        5.91      1.56 o 
   8  -8   3        8.35        4.85      1.52 o 
  -7  -7   3        0.12       -5.90      8.78 o 
  -6  -7   3        1.82       -7.31      8.34 o 
  -5  -7   3        0.77       -8.10      8.10 o 
  -4  -7   3        4.27       10.23      4.19 o 
  -3  -7   3       24.53       27.63      4.43 o 
  -2  -7   3        0.89        1.45      2.12 o 
  -1  -7   3      167.59      150.54      4.29 o 
   0  -7   3       37.66       32.20      1.66 o 
   1  -7   3       10.42       14.83      2.11 o 
   2  -7   3       95.23      105.94      3.39 o 
   3  -7   3        1.00        0.47      2.11 o 
   4  -7   3       36.40       52.97      3.81 o 
   5  -7   3       32.32       33.32      2.18 o 
   6  -7   3       12.75       17.51      6.21 o 
   7  -7   3        4.28        4.96      1.40 o 
   8  -7   3        3.56        2.40      1.36 o 
   9  -7   3        2.57        3.70      2.43 o 
  -7  -6   3        0.78       -9.64      9.64 o 
  -6  -6   3       13.27       14.37      4.68 o 
  -5  -6   3        0.90        0.42      3.65 o 
  -4  -6   3       13.27       11.79      4.10 o 
  -3  -6   3      335.03      299.85     19.14 o 
  -2  -6   3       27.83       29.69      4.23 o 
  -1  -6   3      155.66      132.45      4.85 o 
   0  -6   3       10.52        8.01      1.84 o 
   1  -6   3       24.81       29.33      1.64 o 
   2  -6   3      196.16      175.93      3.61 o 
   3  -6   3       15.76       14.71      1.94 o 
   4  -6   3       25.91       22.51      2.94 o 
   5  -6   3      182.27      196.58      2.85 o 
   6  -6   3       66.82       70.66      2.92 o 
   7  -6   3       14.70       12.15      2.70 o 
   8  -6   3        0.12        0.70      1.80 o 
   9  -6   3        1.04        0.12      1.50 o 
  10  -6   3        3.01        1.78      2.44 o 
  -8  -5   3        0.81        3.24      4.74 o 
  -7  -5   3        3.30        1.84      4.77 o 
  -6  -5   3        8.29        5.12      3.56 o 
  -5  -5   3      199.55      171.84     12.41 o 
  -4  -5   3       25.92       19.75      0.94 o 
  -3  -5   3      148.71      137.48      2.60 o 
  -2  -5   3       44.01       55.72      2.22 o 
  -1  -5   3        1.10        0.61      0.94 o 
   0  -5   3        8.84        7.60      1.46 o 
   1  -5   3      202.13      205.77      3.51 o 
   2  -5   3        0.07       -1.22      1.51 o 
   3  -5   3      146.38      155.97      4.60 o 
   4  -5   3       95.55       83.93      2.47 o 
   5  -5   3       19.00       24.89      2.69 o 
   6  -5   3        8.35        6.27      1.99 o 
   7  -5   3        0.03        0.29      1.24 o 
   8  -5   3        5.17        4.02      2.05 o 
   9  -5   3        1.99        4.21      1.78 o 
  10  -5   3        0.99        0.29      1.83 o 
  -9  -4   3        1.66       -3.71      3.71 o 
  -8  -4   3       30.20       24.27      4.88 o 
  -7  -4   3       10.54       15.15      6.97 o 
  -6  -4   3      638.32      749.00      9.48 o 
  -5  -4   3        9.89       -0.03      3.12 o 
  -4  -4   3      428.97      405.88      8.18 o 
  -3  -4   3        9.41        5.11      1.58 o 
  -2  -4   3       10.34        9.93      1.61 o 
  -1  -4   3      568.22      567.83      7.12 o 
   0  -4   3        3.95        2.14      1.53 o 
   1  -4   3      449.90      467.42      4.66 o 
   2  -4   3       17.89       20.16      1.59 o 
   3  -4   3      466.82      482.00      5.89 o 
   4  -4   3       18.57       14.46      1.45 o 
   5  -4   3      137.76      137.93      2.94 o 
   6  -4   3        0.21        1.52      1.52 o 
   7  -4   3       27.64       29.70      3.16 o 
   8  -4   3        9.53        5.74      1.51 o 
   9  -4   3       15.95       15.41      3.59 o 
  10  -4   3        0.99        1.69      1.98 o 
  -9  -3   3        5.62        4.00      4.90 o 
  -8  -3   3        5.14        2.04      1.80 o 
  -7  -3   3       54.07       60.23      3.38 o 
  -6  -3   3       15.28       24.91      3.18 o 
  -5  -3   3       34.53       50.44      5.00 o 
  -4  -3   3        7.62       -0.52      2.94 o 
  -3  -3   3        0.09       -2.15      2.80 o 
  -2  -3   3      369.17      369.81      5.86 o 
  -1  -3   3      208.71      222.34      3.40 o 
   0  -3   3       15.05       11.18      1.70 o 
   1  -3   3      355.80      338.66      3.62 o 
   2  -3   3       26.14       29.39      1.49 o 
   3  -3   3       23.26       20.54      1.77 o 
   4  -3   3       15.99       13.70      1.22 o 
   5  -3   3       24.39       30.07      1.41 o 
   6  -3   3       11.11       16.37      2.87 o 
   7  -3   3        0.01       -0.13      1.17 o 
   8  -3   3        1.88        2.32      1.50 o 
   9  -3   3        3.43        2.73      1.66 o 
  10  -3   3        2.01        3.66      1.66 o 
  11  -3   3        4.10        0.49      1.66 o 
  -9  -2   3        0.13        2.12      2.92 o 
  -8  -2   3        7.47        5.30      1.63 o 
  -7  -2   3        0.00        1.46      1.83 o 
  -6  -2   3        0.62        0.48      4.28 o 
  -5  -2   3       18.14       23.84      4.21 o 
  -4  -2   3       19.02       16.26      4.83 o 
  -3  -2   3      524.68      541.52     13.76 o 
  -2  -2   3      402.58      444.07      6.37 o 
  -1  -2   3        2.67        2.82      1.49 o 
   0  -2   3      187.74      221.86      4.09 o 
   1  -2   3      296.93      243.88      4.81 o 
   2  -2   3      509.28      431.08      4.54 o 
   3  -2   3      263.59      259.40      2.58 o 
   4  -2   3       63.45       54.98      1.51 o 
   5  -2   3       59.62       61.11      1.34 o 
   6  -2   3       50.38       61.77      2.41 o 
   7  -2   3       21.90       22.07      2.13 o 
   8  -2   3       11.62       11.31      1.90 o 
   9  -2   3        2.18        5.25      1.89 o 
  10  -2   3        4.62        3.53      1.74 o 
  11  -2   3        1.85       -1.35      1.98 o 
 -10  -1   3        4.84        0.25      2.67 o 
  -9  -1   3        8.55        7.30      2.97 o 
  -8  -1   3        0.03        2.47      2.71 o 
  -7  -1   3       19.45       26.22      2.59 o 
  -6  -1   3        0.01       -0.22      4.61 o 
  -5  -1   3       51.11       60.64      3.79 o 
  -4  -1   3       92.08      102.73      3.68 o 
  -3  -1   3       23.59       23.06      2.87 o 
  -2  -1   3       70.61       96.98      2.89 o 
  -1  -1   3       49.34       43.29      3.13 o 
   0  -1   3       91.14       84.90      3.59 o 
   1  -1   3       12.60       16.63      1.70 o 
   2  -1   3       81.36       50.56      2.24 o 
   3  -1   3     2221.09     2342.60     54.85 o 
   4  -1   3       56.24       51.64      1.40 o 
   5  -1   3      214.93      246.60      4.96 o 
   6  -1   3      289.60      293.78      4.58 o 
   7  -1   3       47.15       57.84      3.30 o 
   8  -1   3       77.22       80.08      2.84 o 
   9  -1   3        0.52       -0.36      1.49 o 
  10  -1   3        1.17        1.14      1.61 o 
  11  -1   3        9.94        4.85      2.16 o 
 -10   0   3        0.06        1.00      2.05 o 
  -9   0   3        0.00        0.03      1.61 o 
  -8   0   3       20.32       23.96      2.47 o 
  -7   0   3       85.37       77.53      2.72 o 
  -6   0   3       11.96       15.15      3.99 o 
  -5   0   3      319.78      318.49     11.96 o 
  -4   0   3       46.91       56.21      8.14 o 
  -3   0   3      193.28      227.75      7.04 o 
  -2   0   3      150.62      128.75      3.84 o 
  -1   0   3       35.68       57.10      4.56 o 
   0   0   3     1683.75     1484.75     18.25 o 
   1   0   3     1928.92     2036.37     22.94 o 
   2   0   3       41.35       30.68      2.01 o 
   3   0   3     1438.99     1436.58     11.19 o 
   4   0   3      788.64      873.36      6.96 o 
   5   0   3       85.05       95.27      2.24 o 
   6   0   3       95.42       99.03      2.29 o 
   7   0   3       85.45       82.24      2.50 o 
   8   0   3        3.91        0.06      1.65 o 
   9   0   3       37.83       37.63      5.76 o 
  10   0   3        7.74        5.60      2.72 o 
  11   0   3        7.55       16.53      3.85 o 
 -10   1   3        4.54        3.78      2.92 o 
  -9   1   3        2.56        1.39      1.83 o 
  -8   1   3       16.66       13.98      3.20 o 
  -7   1   3      338.49      321.38      5.71 o 
  -6   1   3        0.01        0.33      2.50 o 
  -5   1   3        0.88       -0.54      2.78 o 
  -4   1   3      661.83      678.45     12.05 o 
  -3   1   3      262.43      238.44      5.36 o 
  -2   1   3      304.45      316.08      5.17 o 
  -1   1   3      753.52      682.16     10.22 o 
   0   1   3    10254.89    10379.29    180.85 o 
   1   1   3       28.96       33.62      1.92 o 
   2   1   3     5842.96     5832.80     83.04 o 
   3   1   3      529.17      427.37      6.88 o 
   4   1   3        2.97        1.64      0.95 o 
   5   1   3      320.61      324.11      3.52 o 
   6   1   3      216.70      226.15      3.51 o 
   7   1   3       16.90       18.95      2.84 o 
   8   1   3      138.51      147.10      7.14 o 
   9   1   3        7.50       12.10      1.81 o 
  10   1   3       27.99       36.08      4.89 o 
  11   1   3       17.26       14.89      3.35 o 
 -10   2   3        0.00       -2.26      3.77 o 
  -9   2   3        7.24       13.97      2.94 o 
  -8   2   3        0.44        1.18      1.83 o 
  -7   2   3        0.00        0.22      2.09 o 
  -6   2   3       16.19       12.93      5.57 o 
  -5   2   3       39.94       45.98      5.74 o 
  -4   2   3      115.33      122.57      6.11 o 
  -3   2   3      398.37      424.01     12.11 o 
  -2   2   3      271.63      280.36      4.83 o 
  -1   2   3      541.33      507.35      7.19 o 
   0   2   3    13654.45    13882.70    253.52 o 
   1   2   3      452.04      366.14      5.07 o 
   2   2   3      202.57      197.88      4.24 o 
   3   2   3      256.80      269.83      3.48 o 
   4   2   3      166.29      149.06      2.59 o 
   5   2   3      468.29      492.00      5.57 o 
   6   2   3       39.01       34.27      1.61 o 
   7   2   3        8.36       11.61      2.21 o 
   8   2   3        0.17        5.26      1.93 o 
   9   2   3        7.14        6.12      1.84 o 
  10   2   3       24.66       35.09      3.72 o 
  11   2   3        0.80       -0.63      2.75 o 
 -10   3   3       27.55       34.07     11.26 o 
  -9   3   3        0.43        4.78      3.20 o 
  -8   3   3       25.62       32.46      5.66 o 
  -7   3   3       62.97       55.59      2.77 o 
  -6   3   3       25.21       24.05      3.33 o 
  -5   3   3       19.74       18.40      3.23 o 
  -4   3   3      297.94      309.80      8.57 o 
  -3   3   3      941.42     1039.81     24.13 o 
  -2   3   3      309.31      277.32      5.60 o 
  -1   3   3     1059.67      980.83     12.03 o 
   0   3   3      614.11      665.38      8.49 o 
   1   3   3     5282.89     5466.30     79.97 o 
   2   3   3      167.24      170.52      4.28 o 
   3   3   3      135.04      130.30      6.70 o 
   4   3   3      385.64      388.57      5.10 o 
   5   3   3       76.63       96.76      3.31 o 
   6   3   3        1.24        1.53      1.13 o 
   7   3   3        0.02        2.31      2.80 o 
   8   3   3        8.37        4.85      3.73 o 
   9   3   3        6.57        5.78      3.42 o 
  10   3   3        2.32       -1.48      1.48 o 
  11   3   3        0.58        3.43      5.22 o 
 -10   4   3        3.26       -2.48      3.02 o 
  -9   4   3        9.49       10.99      3.51 o 
  -8   4   3       58.16       66.61      3.46 o 
  -7   4   3       53.55       46.44      5.50 o 
  -6   4   3        4.69        5.46      2.66 o 
  -5   4   3       24.28       27.16      3.87 o 
  -4   4   3       11.19       10.40      3.03 o 
  -3   4   3      350.95      356.62      6.89 o 
  -2   4   3      431.05      489.01     10.56 o 
  -1   4   3        0.00       -0.21      1.80 o 
   0   4   3       88.29       69.44      3.20 o 
   1   4   3      162.16      115.24      3.47 o 
   2   4   3       65.66       63.14      5.46 o 
   3   4   3       58.43       54.97      2.08 o 
   4   4   3        3.02        2.68      1.38 o 
   5   4   3       11.44       15.58      1.94 o 
   6   4   3        2.30        3.11      3.11 o 
   7   4   3       51.26       62.40      8.06 o 
   8   4   3        3.73        3.88      5.57 o 
   9   4   3       19.21       16.89      4.07 o 
  10   4   3        0.79        5.91      3.63 o 
 -10   5   3        0.27       -0.50      2.99 o 
  -9   5   3        0.00        0.68      2.65 o 
  -8   5   3        3.60        5.32      2.91 o 
  -7   5   3        7.11        3.36      2.38 o 
  -6   5   3        5.24       10.86      2.25 o 
  -5   5   3        6.64        4.93      4.70 o 
  -4   5   3        2.78        5.00      3.05 o 
  -3   5   3       26.40       37.96      3.41 o 
  -2   5   3      251.09      216.82      4.34 o 
  -1   5   3       42.26       43.18      3.70 o 
   0   5   3       78.94       84.81      2.93 o 
   1   5   3       22.77       33.93      2.73 o 
   2   5   3      166.93      160.57      4.74 o 
   3   5   3      254.54      230.12      5.77 o 
   4   5   3       15.92       16.66      2.27 o 
   5   5   3       19.58       21.01      1.42 o 
   6   5   3       20.52       19.71      7.56 o 
   7   5   3       16.90       19.07      6.83 o 
   8   5   3        0.52        1.81      3.36 o 
   9   5   3        6.81        3.80      3.55 o 
  10   5   3        0.28       -2.35      3.80 o 
  -9   6   3        0.43        4.37      2.58 o 
  -8   6   3        0.12       -2.22      2.74 o 
  -7   6   3        8.28       11.21      2.32 o 
  -6   6   3        0.58        0.25      1.98 o 
  -5   6   3       21.03       24.99      3.47 o 
  -4   6   3       61.77       57.98      3.59 o 
  -3   6   3       73.88       72.80      5.95 o 
  -2   6   3       45.47       43.99      3.51 o 
  -1   6   3       21.90       32.39      2.54 o 
   0   6   3       51.05       57.61      2.74 o 
   1   6   3       21.88       23.29      2.29 o 
   2   6   3      158.57      153.28      5.07 o 
   3   6   3       51.51       62.19      7.02 o 
   4   6   3       22.26       21.65      5.61 o 
   5   6   3        1.53        4.89      6.99 o 
   6   6   3        9.98        5.25      3.75 o 
   7   6   3       24.11       18.86      4.32 o 
   8   6   3        0.56        1.42      6.19 o 
   9   6   3        0.52        0.24      6.06 o 
  10   6   3        0.29        4.81      7.87 o 
  -9   7   3        9.48       11.48      2.94 o 
  -8   7   3        1.27        3.67      6.34 o 
  -7   7   3        3.43        6.14      2.92 o 
  -6   7   3        0.62       -0.33      2.08 o 
  -5   7   3       21.03       30.04      3.16 o 
  -4   7   3        1.88        5.41      2.41 o 
  -3   7   3      123.85      128.65      5.44 o 
  -2   7   3      126.83      126.06      5.82 o 
  -1   7   3       20.53       24.22      4.92 o 
   0   7   3      175.91      183.25      4.50 o 
   1   7   3       28.03       29.27      4.07 o 
   2   7   3      409.65      421.75     14.19 o 
   3   7   3      147.89      124.21      2.11 o 
   4   7   3       15.28       18.89      3.18 o 
   5   7   3      171.33      182.79      6.45 o 
   6   7   3        5.54        4.95      3.13 o 
   7   7   3        2.78        2.49      3.88 o 
   8   7   3       11.81       11.88      4.48 o 
   9   7   3        0.00       -4.48      4.48 o 
  -8   8   3        3.80        4.10      2.59 o 
  -7   8   3        0.50       -0.70      2.59 o 
  -6   8   3        0.37       -1.66      2.58 o 
  -5   8   3       21.59       26.01      2.63 o 
  -4   8   3      145.89      148.60      4.65 o 
  -3   8   3        3.61        2.89      1.95 o 
  -2   8   3      355.64      341.74      5.27 o 
  -1   8   3      185.84      184.59      6.37 o 
   0   8   3       89.60       93.95      2.60 o 
   1   8   3      669.91      659.93     17.43 o 
   2   8   3      101.61      102.61      8.23 o 
   3   8   3      103.29       86.06      4.71 o 
   4   8   3        9.36       13.26      3.07 o 
   5   8   3       36.86       31.79      4.03 o 
   6   8   3        0.53        0.20      4.31 o 
   7   8   3       14.50       15.96      3.92 o 
   8   8   3        9.10       10.26      3.84 o 
  -8   9   3       14.73       26.95     10.42 o 
  -7   9   3        1.68        2.16      3.02 o 
  -6   9   3        3.35        4.18      2.05 o 
  -5   9   3        0.66        0.96      3.22 o 
  -4   9   3       14.72       13.72      2.81 o 
  -3   9   3       64.87       72.31      2.97 o 
  -2   9   3       42.77       41.41      2.30 o 
  -1   9   3        1.06        2.77      1.85 o 
   0   9   3       25.52       38.57      2.13 o 
   1   9   3       77.69       72.34      3.33 o 
   2   9   3       45.27       42.09      2.01 o 
   3   9   3       12.97       10.99      3.74 o 
   4   9   3       34.84       34.57     14.74 o 
   5   9   3       12.33       13.69      5.07 o 
   6   9   3       15.31       13.27      5.93 o 
   7   9   3        2.35       -1.81      3.55 o 
   8   9   3        4.82        5.94      5.87 o 
  -7  10   3        9.73       15.35      4.49 o 
  -6  10   3        0.09       -0.53      3.02 o 
  -5  10   3        1.42        0.51      2.11 o 
  -4  10   3       26.29       28.87      3.14 o 
  -3  10   3       36.25       42.43      3.80 o 
  -2  10   3        0.64        0.41      1.57 o 
  -1  10   3       18.90       17.05      2.00 o 
   0  10   3       34.87       34.59      2.87 o 
   1  10   3       16.89       16.88      2.11 o 
   2  10   3        3.12        2.14      1.27 o 
   3  10   3        2.37        2.16      2.82 o 
   4  10   3        3.31        4.38      5.86 o 
   5  10   3        0.57       -3.16      3.92 o 
   6  10   3        0.09        0.60      3.58 o 
   7  10   3        2.46        0.47      5.88 o 
  -6  11   3        1.32        4.33      2.50 o 
  -5  11   3        2.28        2.84      2.38 o 
  -4  11   3       28.62       32.67      4.39 o 
  -3  11   3        0.12        0.58      1.72 o 
  -2  11   3      144.69      162.95      3.66 o 
  -1  11   3       27.23       35.87      5.58 o 
   0  11   3        1.00        0.25      1.37 o 
   1  11   3        8.36        6.65      1.30 o 
   2  11   3        0.35        1.89      6.66 o 
   3  11   3        6.20        5.78      4.04 o 
   4  11   3        3.42        3.01      3.68 o 
   5  11   3        0.37       -4.10      4.10 o 
  -4  12   3        0.62       -0.40      3.11 o 
  -3  12   3        0.82       -0.99      2.55 o 
  -2  12   3       24.76       24.82      2.49 o 
  -1  12   3        5.31        7.69      2.72 o 
   0  12   3        0.14        0.56      1.99 o 
   1  12   3        0.54       -4.37      4.37 o 
   2  12   3        5.75        5.01      3.36 o 
   3  12   3        6.73        8.32      4.27 o 
   4  12   3        2.37       -5.54      6.26 o 
  -2 -10   4       16.36       24.40      7.19 o 
  -1 -10   4        0.16        0.77      2.21 o 
   0 -10   4        1.13        1.30      3.64 o 
   1 -10   4        9.80        4.17      3.63 o 
   2 -10   4        0.02       -0.46      2.35 o 
   3 -10   4        7.31       14.37      3.23 o 
   4 -10   4        0.10       -0.43      2.19 o 
   5 -10   4        3.05        2.94      1.78 o 
  -4  -9   4        3.39        3.84      5.57 o 
  -3  -9   4        0.00        4.98      3.38 o 
  -2  -9   4        1.36       -3.62      3.62 o 
  -1  -9   4        1.15        0.67      2.47 o 
   0  -9   4        1.10       -3.16      4.15 o 
   1  -9   4        0.42        1.76      2.13 o 
   2  -9   4        7.23        4.33      3.01 o 
   3  -9   4        5.29        5.98      2.35 o 
   4  -9   4        1.04       -0.17      1.32 o 
   5  -9   4        0.15       -2.23      2.23 o 
   6  -9   4        0.71        1.08      2.29 o 
  -5  -8   4        0.27       12.36      5.15 o 
  -4  -8   4        9.80       36.86      8.93 o 
  -3  -8   4       16.97       18.39      3.65 o 
  -2  -8   4        0.14       -0.74      2.73 o 
  -1  -8   4       18.51       29.67      3.43 o 
   0  -8   4        4.75        3.20      2.41 o 
   1  -8   4        0.36        0.59      1.46 o 
   2  -8   4       64.71       66.00      2.01 o 
   3  -8   4        0.07        0.30      1.24 o 
   4  -8   4        3.08        0.60      1.20 o 
   5  -8   4        1.81        0.27      2.00 o 
   6  -8   4        4.95        2.25      3.17 o 
   7  -8   4       20.26       32.20      5.28 o 
   8  -8   4        0.74        0.00      3.24 o 
  -6  -7   4        3.42       -4.54      4.61 o 
  -5  -7   4        1.42       11.91      8.26 o 
  -4  -7   4        3.43        7.92      7.23 o 
  -3  -7   4        2.65        3.18      3.47 o 
  -2  -7   4       31.52       23.98      1.72 o 
  -1  -7   4        3.69        2.61      1.07 o 
   0  -7   4        0.01        1.53      1.69 o 
   1  -7   4      153.22      161.03      3.75 o 
   2  -7   4        1.36        2.24      1.24 o 
   3  -7   4       44.39       43.12      1.87 o 
   4  -7   4        2.50        6.48      3.33 o 
   5  -7   4        1.11        0.38      1.52 o 
   6  -7   4        7.95        6.03      2.19 o 
   7  -7   4        2.85        4.26      1.35 o 
   8  -7   4       10.97        7.05      2.91 o 
   9  -7   4       15.62       18.08      4.89 o 
  -7  -6   4        0.08        0.34      4.53 o 
  -6  -6   4        0.07       -8.29      8.29 o 
  -5  -6   4        1.19       -7.75      7.75 o 
  -4  -6   4        9.55        7.84      4.12 o 
  -3  -6   4        2.72        0.42      3.09 o 
  -2  -6   4       46.12       40.40      6.39 o 
  -1  -6   4       76.00       95.85     10.07 o 
   0  -6   4        7.25        7.96      1.68 o 
   1  -6   4        3.25        3.14      1.45 o 
   2  -6   4      243.22      229.59      6.54 o 
   3  -6   4       21.99       29.94      2.45 o 
   4  -6   4        0.03       -0.61      2.08 o 
   5  -6   4       53.85       59.75      2.46 o 
   6  -6   4        6.36        5.52      1.79 o 
   7  -6   4        6.66        1.28      1.10 o 
   8  -6   4       17.67       17.03      1.99 o 
   9  -6   4        0.00       -0.14      1.15 o 
  -8  -5   4        0.56       -7.05      9.53 o 
  -7  -5   4        6.63        2.45      3.97 o 
  -6  -5   4       23.29       21.53     15.25 o 
  -5  -5   4        0.38        0.40      0.78 o 
  -4  -5   4      133.60      146.85      2.71 o 
  -3  -5   4      202.96      210.92      4.04 o 
  -2  -5   4       38.27       30.41      8.38 o 
  -1  -5   4       21.70       20.28      7.25 o 
   0  -5   4       21.20       21.56      2.88 o 
   1  -5   4       28.87       25.55      2.01 o 
   2  -5   4       52.41       45.19      2.06 o 
   3  -5   4       78.55       91.78      2.60 o 
   4  -5   4      124.90      136.68      4.89 o 
   5  -5   4        0.73        0.19      0.89 o 
   6  -5   4       95.61      107.45      7.32 o 
   7  -5   4        9.50        6.02      1.57 o 
   8  -5   4       10.11        6.48      2.07 o 
   9  -5   4        0.47        0.43      1.13 o 
  10  -5   4        2.26        0.80      6.35 o 
  -8  -4   4        2.33        5.48      4.46 o 
  -7  -4   4        3.30        3.45      1.44 o 
  -6  -4   4       47.44       22.13      2.92 o 
  -5  -4   4       12.12       17.91      5.85 o 
  -4  -4   4      158.08      160.61      9.82 o 
  -3  -4   4        9.58       12.94      1.69 o 
  -2  -4   4      160.40      162.81      3.50 o 
  -1  -4   4       32.85       30.18      2.21 o 
   0  -4   4      201.62      196.53      7.04 o 
   1  -4   4       38.13       30.30      4.95 o 
   2  -4   4        3.81        4.26      0.90 o 
   3  -4   4       28.49       35.22      2.84 o 
   4  -4   4      150.17      157.62      3.38 o 
   5  -4   4       38.15       46.92      1.68 o 
   6  -4   4       15.70       17.52      1.68 o 
   7  -4   4        5.18        8.59      2.87 o 
   8  -4   4        7.10        5.98      1.73 o 
   9  -4   4        1.40        0.79      1.18 o 
  10  -4   4        6.45        2.88      2.88 o 
  -9  -3   4        0.79        1.58      3.50 o 
  -8  -3   4        9.41       10.11      2.03 o 
  -7  -3   4        1.50        2.90      2.05 o 
  -6  -3   4       19.00       13.71      3.38 o 
  -5  -3   4       88.30       93.22     11.56 o 
  -4  -3   4       22.62       27.72      4.30 o 
  -3  -3   4        5.36        3.64      2.90 o 
  -2  -3   4       33.75       27.60      2.88 o 
  -1  -3   4        8.42        6.19      1.39 o 
   0  -3   4        0.96        0.31      1.37 o 
   1  -3   4       90.41      103.55      2.64 o 
   2  -3   4       27.76       34.74      1.72 o 
   3  -3   4      613.90      638.78      6.88 o 
   4  -3   4        2.86        1.24      0.91 o 
   5  -3   4       39.21       43.19      1.46 o 
   6  -3   4        1.44        2.24      1.30 o 
   7  -3   4       10.47       11.16      1.20 o 
   8  -3   4       14.23       19.90      2.05 o 
   9  -3   4        5.96        4.72      1.96 o 
  10  -3   4        0.37        0.92      2.21 o 
  11  -3   4        4.05        2.73      2.93 o 
  -9  -2   4        8.25        4.29      2.51 o 
  -8  -2   4        1.13       -0.83      1.36 o 
  -7  -2   4        0.14       -0.51      1.37 o 
  -6  -2   4        8.22        5.09      3.01 o 
  -5  -2   4        1.06        1.60      3.43 o 
  -4  -2   4       48.03       58.89      6.39 o 
  -3  -2   4       90.67       91.61      5.69 o 
  -2  -2   4      103.42      112.40      3.26 o 
  -1  -2   4      157.67      206.02      5.70 o 
   0  -2   4      414.56      427.20      4.55 o 
   1  -2   4        1.93        0.92      1.70 o 
   2  -2   4      488.93      467.12      4.99 o 
   3  -2   4       49.97       46.50      4.62 o 
   4  -2   4       52.01       48.50      1.38 o 
   5  -2   4       36.97       41.90      4.05 o 
   6  -2   4        9.30        8.97      1.51 o 
   7  -2   4       93.00       96.49      2.74 o 
   8  -2   4        0.89        1.69      1.29 o 
   9  -2   4        0.35        1.75      1.92 o 
  10  -2   4        1.72        1.31      1.42 o 
  11  -2   4        2.28        1.26      1.28 o 
  -9  -1   4        1.37       -2.28      2.56 o 
  -8  -1   4        0.71       -2.24      2.42 o 
  -7  -1   4       28.78       37.37      6.71 o 
  -6  -1   4       36.22       33.40      4.53 o 
  -5  -1   4        2.06        5.18      3.72 o 
  -4  -1   4       19.01       24.80      3.04 o 
  -3  -1   4        5.52       10.94      2.22 o 
  -2  -1   4      992.05      991.53     12.94 o 
  -1  -1   4        3.49        1.86      1.78 o 
   0  -1   4       58.60       68.09      1.91 o 
   1  -1   4      663.48      577.39     10.25 o 
   2  -1   4      818.49      696.26     29.13 o 
   3  -1   4       50.57       45.58      2.17 o 
   4  -1   4      836.63      890.46      7.16 o 
   5  -1   4       66.22       64.76      2.14 o 
   6  -1   4        5.31        5.80      1.34 o 
   7  -1   4      215.37      216.05      3.77 o 
   8  -1   4       37.40       42.56      1.96 o 
   9  -1   4        0.79       -0.05      1.59 o 
  10  -1   4        0.48       -1.25      1.25 o 
  11  -1   4        1.29        0.99      2.30 o 
  -9   0   4        0.02        1.91      2.34 o 
  -8   0   4       22.83       18.36      4.01 o 
  -7   0   4        0.60        1.87      2.77 o 
  -6   0   4       34.30       37.31      4.83 o 
  -5   0   4       28.76       30.74      4.22 o 
  -4   0   4      278.30      271.51      5.71 o 
  -3   0   4       47.74       56.23      2.84 o 
  -2   0   4       89.41       76.51      2.79 o 
  -1   0   4      554.74      566.52     13.80 o 
   0   0   4        3.44        7.92      1.72 o 
   1   0   4      525.75      457.96      7.05 o 
   2   0   4      192.99      138.31      1.25 o 
   3   0   4      440.47      435.22      4.46 o 
   4   0   4      203.10      245.01      3.73 o 
   5   0   4      463.08      459.87      4.24 o 
   6   0   4      290.16      284.36      4.70 o 
   7   0   4       68.31       73.91      2.38 o 
   8   0   4      447.93      459.19      6.60 o 
   9   0   4        9.24       12.75      2.05 o 
  10   0   4        2.16        3.30      1.55 o 
  11   0   4        5.47        2.07      2.08 o 
 -10   1   4        1.81        5.36      3.30 o 
  -9   1   4        0.60        0.93      1.75 o 
  -8   1   4       34.24       39.32      2.75 o 
  -7   1   4       56.56       59.84      4.85 o 
  -6   1   4       28.28       25.34      3.70 o 
  -5   1   4      349.23      347.23      8.04 o 
  -4   1   4      161.06      157.56      5.34 o 
  -3   1   4        0.00        3.84      2.58 o 
  -2   1   4      646.29      633.80     11.04 o 
  -1   1   4      488.08      446.75      7.01 o 
   0   1   4     1034.20      861.87     10.83 o 
   1   1   4     5909.48     6267.87    116.28 o 
   2   1   4      672.11      752.13      9.32 o 
   3   1   4       46.12       73.40      1.98 o 
   4   1   4      436.41      443.15      4.27 o 
   5   1   4      874.94      886.00      8.50 o 
   6   1   4        1.16        3.39      1.22 o 
   7   1   4       23.37       23.79      1.96 o 
   8   1   4       29.43       25.30      3.57 o 
   9   1   4        9.06        9.46      1.98 o 
  10   1   4       79.31       83.88      7.12 o 
  11   1   4        1.59        2.26      1.75 o 
 -10   2   4        1.58        2.56      2.30 o 
  -9   2   4        0.69        1.20      2.34 o 
  -8   2   4        3.96        3.05      2.15 o 
  -7   2   4        2.14        0.92      4.53 o 
  -6   2   4        8.14       10.10      3.77 o 
  -5   2   4       37.93       40.89      4.45 o 
  -4   2   4      112.43      115.15      4.72 o 
  -3   2   4       29.42       32.48      3.29 o 
  -2   2   4        3.36        4.52      2.33 o 
  -1   2   4      196.99      194.30      3.83 o 
   0   2   4      114.76       72.99      3.09 o 
   1   2   4       24.11       14.40      1.89 o 
   2   2   4      281.13      251.79      4.94 o 
   3   2   4        7.51        8.16      1.43 o 
   4   2   4       66.65       60.68      5.38 o 
   5   2   4       43.71       41.49      1.83 o 
   6   2   4      105.47      108.10      2.44 o 
   7   2   4       48.58       49.53      2.82 o 
   8   2   4        3.76        6.88      1.62 o 
   9   2   4       12.18       10.19      2.89 o 
  10   2   4        2.86        1.74      2.35 o 
  11   2   4        3.18        6.19      1.94 o 
 -10   3   4       16.68       26.34     10.23 o 
  -9   3   4        7.75        4.89      2.20 o 
  -8   3   4       33.42       40.50      3.05 o 
  -7   3   4        0.26        2.96      3.32 o 
  -6   3   4       67.68       73.45      5.19 o 
  -5   3   4        0.38       -2.28      3.25 o 
  -4   3   4       37.19       43.94      4.89 o 
  -3   3   4       77.23       81.61      4.08 o 
  -2   3   4      189.96      203.98      4.30 o 
  -1   3   4     1464.18     1468.70     17.59 o 
   0   3   4        9.23       11.33      1.89 o 
   1   3   4      726.73      731.25      9.56 o 
   2   3   4       18.27       13.14      2.61 o 
   3   3   4      278.64      284.74      3.56 o 
   4   3   4      444.58      478.18      7.10 o 
   5   3   4      112.09      115.20      3.74 o 
   6   3   4        0.85        2.58      2.45 o 
   7   3   4        0.51        0.15      1.19 o 
   8   3   4        0.22       -1.51      1.51 o 
   9   3   4        0.14        2.89      2.53 o 
  10   3   4        0.01       -1.14      1.59 o 
  11   3   4        1.62        2.59      4.71 o 
  -9   4   4        4.51        3.27      2.79 o 
  -8   4   4        8.02        5.00      2.47 o 
  -7   4   4        5.27        2.41      2.46 o 
  -6   4   4        0.10        2.96      2.76 o 
  -5   4   4       76.21       75.32      6.05 o 
  -4   4   4       38.26       32.18      3.91 o 
  -3   4   4        9.65       12.44      2.40 o 
  -2   4   4        3.56        0.24      1.78 o 
  -1   4   4     1588.42     1529.15     18.84 o 
   0   4   4       76.73       98.78      5.21 o 
   1   4   4        5.17       -0.36      2.43 o 
   2   4   4      558.40      562.76     15.12 o 
   3   4   4       16.81       21.09      2.39 o 
   4   4   4       68.73       61.74      1.69 o 
   5   4   4       16.04       19.13      2.34 o 
   6   4   4       25.47       26.43      2.18 o 
   7   4   4       34.03       39.07      2.96 o 
   8   4   4        9.25       13.31      5.70 o 
   9   4   4       15.86       17.25      6.29 o 
  10   4   4        0.25        9.92      5.95 o 
  11   4   4        3.87        8.19      3.88 o 
  -9   5   4        9.83       15.04      4.54 o 
  -8   5   4       17.35        9.73      5.09 o 
  -7   5   4        0.15       -1.03      2.87 o 
  -6   5   4       17.40        6.88      2.82 o 
  -5   5   4       42.94       44.10      6.74 o 
  -4   5   4        9.74       12.98      3.45 o 
  -3   5   4        9.59       11.28      2.57 o 
  -2   5   4        4.43        3.34      2.77 o 
  -1   5   4        3.03       -2.34      2.34 o 
   0   5   4        1.18        1.67      2.14 o 
   1   5   4      224.80      238.16      5.08 o 
   2   5   4      193.18      186.22      5.15 o 
   3   5   4      157.81      171.12      7.53 o 
   4   5   4       48.09       41.27      1.67 o 
   5   5   4       64.84       65.22      2.33 o 
   6   5   4       31.05       36.83      6.51 o 
   7   5   4        0.03        2.59      3.01 o 
   8   5   4       46.12       55.86      7.95 o 
   9   5   4       11.76       12.45      3.65 o 
  10   5   4        1.94        2.15      3.49 o 
  -9   6   4        0.56        1.62      3.33 o 
  -8   6   4        5.15        3.84      2.53 o 
  -7   6   4       17.48       20.09      3.86 o 
  -6   6   4        5.93       -1.12      1.95 o 
  -5   6   4        8.70        7.66      3.66 o 
  -4   6   4       73.19       71.04      7.04 o 
  -3   6   4       71.43       78.92      9.37 o 
  -2   6   4        1.74       -1.70      2.76 o 
  -1   6   4      156.08      156.05      5.69 o 
   0   6   4      192.22      198.79      4.28 o 
   1   6   4      165.20      169.01      3.86 o 
   2   6   4       29.51       27.11      5.80 o 
   3   6   4        0.52       -0.13      2.35 o 
   4   6   4       50.00       50.65      4.66 o 
   5   6   4        0.78        1.25      1.11 o 
   6   6   4        5.82        3.45      3.02 o 
   7   6   4      161.15      191.53     11.37 o 
   8   6   4        0.20        0.18      3.11 o 
   9   6   4       38.95       30.40      4.69 o 
  10   6   4        0.03        1.09      3.52 o 
  -9   7   4       10.12       25.90      6.86 o 
  -8   7   4        7.23        8.45      2.48 o 
  -7   7   4       15.44       23.25      8.70 o 
  -6   7   4        4.12        3.88      2.84 o 
  -5   7   4        0.85        2.55      2.49 o 
  -4   7   4       13.69       11.27      3.57 o 
  -3   7   4      371.97      355.53      7.30 o 
  -2   7   4       74.78       73.22      3.80 o 
  -1   7   4      108.34      109.70      6.80 o 
   0   7   4        5.61        5.52      2.96 o 
   1   7   4       67.30       66.80      3.32 o 
   2   7   4       14.68        3.88      5.70 o 
   3   7   4       51.58       51.26      4.48 o 
   4   7   4      336.50      332.92      4.32 o 
   5   7   4       99.17       91.57      4.69 o 
   6   7   4       83.42       93.37      4.92 o 
   7   7   4        8.43       13.32      2.83 o 
   8   7   4        1.09        0.54      2.83 o 
   9   7   4        0.54        0.60      6.35 o 
  -8   8   4        0.78       11.30      4.75 o 
  -7   8   4        0.03        2.76      4.04 o 
  -6   8   4       11.51        9.21      2.68 o 
  -5   8   4        6.11        6.26      2.85 o 
  -4   8   4       10.41        8.85      4.20 o 
  -3   8   4      276.59      273.91      7.37 o 
  -2   8   4      272.00      241.30      6.07 o 
  -1   8   4       11.19       13.26      3.82 o 
   0   8   4        4.00        4.76      3.18 o 
   1   8   4      157.09      144.76      6.84 o 
   2   8   4        0.42        4.46      3.71 o 
   3   8   4      109.92      118.20     10.26 o 
   4   8   4      215.44      237.99     11.59 o 
   5   8   4       86.79       97.77      5.03 o 
   6   8   4       81.34       85.35      4.22 o 
   7   8   4        0.03        2.15      2.63 o 
   8   8   4        1.32       -1.07      3.29 o 
   9   8   4        2.08        3.95      3.60 o 
  -7   9   4        0.18        1.49      5.17 o 
  -6   9   4        1.86        7.33      2.58 o 
  -5   9   4        0.16        0.78      2.78 o 
  -4   9   4        7.74        7.63      2.83 o 
  -3   9   4        3.32        2.43      2.09 o 
  -2   9   4        0.82        2.32      2.22 o 
  -1   9   4       80.86       66.18      4.76 o 
   0   9   4        9.89        6.58      4.02 o 
   1   9   4       21.27        3.74     10.11 o 
   2   9   4      126.50      125.67      2.52 o 
   3   9   4       11.06       10.11      1.22 o 
   4   9   4       59.98       67.95      4.32 o 
   5   9   4       32.27       34.53      6.32 o 
   6   9   4        9.34        6.63      3.80 o 
   7   9   4        0.68        3.62      3.72 o 
   8   9   4       23.89       35.67      5.26 o 
  -7  10   4        0.17        0.91      2.23 o 
  -6  10   4        0.89        4.52      3.15 o 
  -5  10   4        6.22        7.71      3.06 o 
  -4  10   4        5.76        6.58      2.44 o 
  -3  10   4        1.41       -0.70      2.28 o 
  -2  10   4       14.84       10.95      3.52 o 
  -1  10   4        4.39        6.18      2.62 o 
   0  10   4      126.33      125.25      4.37 o 
   1  10   4       74.41       72.17      4.24 o 
   2  10   4       21.66       18.56      9.54 o 
   3  10   4        0.13        0.15      1.61 o 
   4  10   4        2.23        3.26      3.48 o 
   5  10   4        1.44        2.74      3.60 o 
   6  10   4       15.18       12.89      4.72 o 
   7  10   4        0.92       -3.11      4.63 o 
  -6  11   4        1.47       -1.16      3.83 o 
  -5  11   4        3.03        4.73      2.47 o 
  -4  11   4        1.30        0.79      2.33 o 
  -3  11   4       51.10       63.54      4.90 o 
  -2  11   4       66.10       63.99      5.03 o 
  -1  11   4        4.13       10.12      4.57 o 
   0  11   4       31.55       40.25      2.22 o 
   1  11   4       10.84       11.53      3.89 o 
   2  11   4       21.22       20.92      1.84 o 
   3  11   4        8.46       11.04      3.31 o 
   4  11   4        0.45        0.57      2.90 o 
   5  11   4        1.76        1.08      3.91 o 
   6  11   4        1.06        3.17      4.59 o 
  -4  12   4        2.33        3.78      3.14 o 
  -3  12   4       32.59       47.02     10.43 o 
  -2  12   4        0.07       -3.17      3.35 o 
  -1  12   4        4.99        3.20      1.99 o 
   0  12   4        1.80        0.87      2.22 o 
   1  12   4        0.97       -1.87      4.06 o 
   2  12   4        0.86        1.63      7.31 o 
   3  12   4        0.97       -0.57      3.83 o 
   4  12   4        0.49       -0.20      3.17 o 
  -1  13   4        4.92        5.78      3.14 o 
   0  13   4       24.46       20.10      9.77 o 
   1  13   4        0.61        9.22      8.86 o 
   0 -10   5        7.83       16.01      6.39 o 
   1 -10   5        0.23        0.13      2.24 o 
   2 -10   5        1.14        0.44      2.02 o 
   3 -10   5        0.10       -0.49      2.64 o 
  -2  -9   5        4.81        2.10      2.96 o 
  -1  -9   5        1.70        2.67      2.21 o 
   0  -9   5        3.79        6.07      3.59 o 
   1  -9   5        0.00       -1.39      2.92 o 
   2  -9   5        0.22       -0.30      1.46 o 
   3  -9   5        2.65       -1.76      1.76 o 
   4  -9   5        2.45        2.17      1.40 o 
   5  -9   5        0.01        1.35      1.40 o 
   6  -9   5        9.02        1.19      3.36 o 
  -4  -8   5        1.09        1.53      6.99 o 
  -3  -8   5        9.89       -6.56      6.74 o 
  -2  -8   5        6.11        7.38      3.75 o 
  -1  -8   5        0.04        2.17      1.11 o 
   0  -8   5        0.37       -1.14      1.37 o 
   1  -8   5        0.71        0.51      1.29 o 
   2  -8   5       11.24        4.58      1.81 o 
   3  -8   5        6.65        7.27      1.53 o 
   4  -8   5       31.22       34.06      2.90 o 
   5  -8   5        2.28        0.35      1.49 o 
   6  -8   5        3.27        0.87      1.17 o 
   7  -8   5        0.95        0.60      3.31 o 
  -5  -7   5        0.04       12.05      4.79 o 
  -4  -7   5        2.64        0.36      6.34 o 
  -3  -7   5        3.69       -3.81      6.26 o 
  -2  -7   5        5.36        3.72      1.53 o 
  -1  -7   5        3.42        4.85      1.77 o 
   0  -7   5       18.24       18.19      1.75 o 
   1  -7   5        0.22        2.64      1.60 o 
   2  -7   5       36.21       37.03      4.36 o 
   3  -7   5        2.96        3.53      1.37 o 
   4  -7   5        7.78        6.55      1.25 o 
   5  -7   5       15.98       21.04      4.46 o 
   6  -7   5        0.28        0.40      1.67 o 
   7  -7   5        0.10        0.46      1.48 o 
   8  -7   5        4.31        6.14      3.86 o 
  -6  -6   5        0.41       -0.90      4.46 o 
  -5  -6   5       10.19       14.19      7.95 o 
  -4  -6   5        1.62        1.30      3.42 o 
  -3  -6   5        6.59        5.09      1.43 o 
  -2  -6   5      123.18      136.11     10.56 o 
  -1  -6   5       60.02       64.04      5.69 o 
   0  -6   5       21.11       17.00      4.55 o 
   1  -6   5        0.01       -0.65      1.21 o 
   2  -6   5       58.23       63.68      2.93 o 
   3  -6   5        1.76        2.91      1.07 o 
   4  -6   5        5.07        6.42      1.37 o 
   5  -6   5       25.82       29.98      2.46 o 
   6  -6   5        8.35       12.25      3.85 o 
   7  -6   5       37.74       38.84     11.79 o 
   8  -6   5       11.61       -1.08      5.70 o 
   9  -6   5        0.84        3.84      6.76 o 
  -7  -5   5        0.36        2.07      3.33 o 
  -6  -5   5        1.20        1.99      3.71 o 
  -5  -5   5        1.01        3.26      3.23 o 
  -4  -5   5        3.87        3.86      1.35 o 
  -3  -5   5       45.50       36.78      2.44 o 
  -2  -5   5       64.99       66.10      2.11 o 
  -1  -5   5      400.85      441.32      7.05 o 
   0  -5   5       34.23       40.67      2.68 o 
   1  -5   5        3.57        3.19      1.42 o 
   2  -5   5      212.98      234.24      3.81 o 
   3  -5   5      110.48      118.02      2.43 o 
   4  -5   5        5.95        6.16      1.34 o 
   5  -5   5        2.09        1.68      1.45 o 
   6  -5   5       76.57       76.81      6.50 o 
   7  -5   5        0.49        0.53      0.98 o 
   8  -5   5       25.06       17.90      6.08 o 
   9  -5   5        3.02        3.70      6.52 o 
  10  -5   5        0.33       -2.12      6.81 o 
  -8  -4   5        0.17        1.02      6.16 o 
  -7  -4   5        0.34       -4.69      5.91 o 
  -6  -4   5        0.01       -0.64      3.40 o 
  -5  -4   5        9.32        8.92      5.52 o 
  -4  -4   5       83.62       99.50     19.56 o 
  -3  -4   5       63.72       55.40      2.59 o 
  -2  -4   5      179.39      183.50      7.68 o 
  -1  -4   5        0.16        1.50      2.17 o 
   0  -4   5      138.44      130.99      3.20 o 
   1  -4   5        0.03       -0.34      1.56 o 
   2  -4   5       50.88       58.38      2.98 o 
   3  -4   5      303.95      317.41      3.43 o 
   4  -4   5       56.32       57.61      1.62 o 
   5  -4   5        0.12       -1.06      1.30 o 
   6  -4   5       88.36       88.62      2.41 o 
   7  -4   5       61.72       59.28      4.55 o 
   8  -4   5       14.35        7.85      3.20 o 
   9  -4   5       13.50        4.69      3.89 o 
  10  -4   5        0.00        3.47      6.60 o 
  -8  -3   5        0.05       -0.41      3.79 o 
  -7  -3   5        3.87        0.25      1.15 o 
  -6  -3   5       18.18       13.26      5.10 o 
  -5  -3   5       18.48       13.11      3.07 o 
  -4  -3   5        1.06       -0.84      4.21 o 
  -3  -3   5      117.83      127.66     12.31 o 
  -2  -3   5        3.87        5.57      2.29 o 
  -1  -3   5       80.03       83.76      6.17 o 
   0  -3   5        8.02        5.93      1.58 o 
   1  -3   5        4.83        6.46      2.19 o 
   2  -3   5      146.46      151.97      2.38 o 
   3  -3   5      206.56      239.26      2.54 o 
   4  -3   5        1.10        1.84      0.73 o 
   5  -3   5       24.85       28.40      1.21 o 
   6  -3   5        4.81        4.32      0.87 o 
   7  -3   5       10.98       13.65      1.14 o 
   8  -3   5        0.07        1.23      0.83 o 
   9  -3   5        7.38        4.78      1.54 o 
  10  -3   5        2.23        1.05      2.61 o 
  -8  -2   5        0.02        0.64      2.46 o 
  -7  -2   5        0.20       -1.45      3.76 o 
  -6  -2   5       23.06       17.83      4.46 o 
  -5  -2   5      153.17      169.32      5.70 o 
  -4  -2   5      197.09      170.13     11.49 o 
  -3  -2   5        5.10        2.30      2.66 o 
  -2  -2   5       99.55      124.19     11.58 o 
  -1  -2   5      471.20      501.87     10.88 o 
   0  -2   5       51.03       49.90      1.68 o 
   1  -2   5       28.37       32.21      3.00 o 
   2  -2   5       84.22       73.31      1.52 o 
   3  -2   5       42.92       41.90      0.68 o 
   4  -2   5      129.41      126.39      3.32 o 
   5  -2   5       11.77       12.17      0.47 o 
   6  -2   5       13.49       14.33      0.96 o 
   7  -2   5       33.97       33.22      2.09 o 
   8  -2   5        0.21        0.09      1.16 o 
   9  -2   5        1.95       -0.39      2.09 o 
  10  -2   5        0.18       -1.30      1.30 o 
  11  -2   5        0.03        2.33      3.29 o 
  -9  -1   5        1.42       -0.56      2.06 o 
  -8  -1   5        0.33        0.56      2.40 o 
  -7  -1   5        3.89        3.34      3.75 o 
  -6  -1   5       14.81       14.93      3.31 o 
  -5  -1   5       69.49      103.81     12.40 o 
  -4  -1   5       24.05       28.66      4.60 o 
  -3  -1   5        0.48       -0.18      2.06 o 
  -2  -1   5       21.07       24.71      2.76 o 
  -1  -1   5       58.63       59.44      2.86 o 
   0  -1   5      137.31      126.56      3.90 o 
   1  -1   5       52.98       47.02      1.81 o 
   2  -1   5        4.11        3.07      0.86 o 
   3  -1   5       26.62       26.05      2.72 o 
   4  -1   5       40.63       40.14      3.97 o 
   5  -1   5       57.39       59.40      1.57 o 
   6  -1   5       42.76       44.50      1.37 o 
   7  -1   5        1.80        1.38      0.98 o 
   8  -1   5       17.21       15.09      2.75 o 
   9  -1   5        2.55        1.07      1.14 o 
  10  -1   5       12.22        5.38      1.81 o 
  11  -1   5        1.11        0.90      1.16 o 
  -9   0   5        0.00        3.33      2.72 o 
  -8   0   5        0.58       -0.74      1.73 o 
  -7   0   5       44.03       48.59      6.72 o 
  -6   0   5       33.89       36.37     12.36 o 
  -5   0   5       19.78       20.04      3.52 o 
  -4   0   5      106.00      111.25      7.40 o 
  -3   0   5        2.20        0.17      2.37 o 
  -2   0   5       41.02       46.98      4.33 o 
  -1   0   5      222.08      251.80      4.80 o 
   0   0   5      114.45       93.12      2.53 o 
   1   0   5      756.42      682.46      7.36 o 
   2   0   5       42.23       43.24      1.45 o 
   3   0   5      251.61      261.90      8.71 o 
   4   0   5        3.94        2.86      2.66 o 
   5   0   5       80.53       95.80      3.38 o 
   6   0   5       67.04       72.94      5.83 o 
   7   0   5       20.01       20.82      1.34 o 
   8   0   5      200.49      210.10      5.64 o 
   9   0   5       23.77       25.74      2.18 o 
  10   0   5       23.17       24.86      7.98 o 
  11   0   5        0.63        1.49      1.53 o 
  -9   1   5        0.69        0.08      2.20 o 
  -8   1   5        4.31        2.61      4.05 o 
  -7   1   5        0.11        0.20      3.18 o 
  -6   1   5      106.93      101.04      5.88 o 
  -5   1   5      382.30      392.44      9.78 o 
  -4   1   5        3.00        3.36      2.56 o 
  -3   1   5        5.11       10.52      3.04 o 
  -2   1   5      674.16      685.23     10.21 o 
  -1   1   5       58.39       43.33      2.20 o 
   0   1   5      120.59       99.11      2.80 o 
   1   1   5     1092.93     1073.32     17.47 o 
   2   1   5      402.59      360.63      4.15 o 
   3   1   5      528.52      534.68      6.45 o 
   4   1   5        2.95        2.74      0.93 o 
   5   1   5        3.46        2.54      1.31 o 
   6   1   5      281.76      275.87      7.91 o 
   7   1   5      285.30      294.97      4.22 o 
   8   1   5       16.37       16.69      1.76 o 
   9   1   5        4.21        1.38      1.18 o 
  10   1   5       24.94       32.61      5.04 o 
  11   1   5        0.30       -0.70      2.12 o 
  -9   2   5        0.07        0.24      2.39 o 
  -8   2   5        5.11       -0.07      1.96 o 
  -7   2   5       46.82       59.78      5.09 o 
  -6   2   5       32.73       31.87      6.66 o 
  -5   2   5       53.67       52.44      5.01 o 
  -4   2   5        0.30       -0.62      2.79 o 
  -3   2   5       42.49       41.11      4.32 o 
  -2   2   5       77.44       80.14      4.81 o 
  -1   2   5      424.68      475.19      9.01 o 
   0   2   5      120.15      107.78      4.28 o 
   1   2   5      385.63      345.63      4.31 o 
   2   2   5     1487.30     1567.75     17.71 o 
   3   2   5      205.24      207.50      3.38 o 
   4   2   5       77.79       80.28      1.91 o 
   5   2   5       21.29       22.62      1.88 o 
   6   2   5        0.09        2.32      1.38 o 
   7   2   5       27.05       28.50      2.52 o 
   8   2   5      154.75      179.29      3.83 o 
   9   2   5        0.44       -0.07      1.78 o 
  10   2   5        5.47        4.40      2.15 o 
  11   2   5        0.00       -0.44      1.59 o 
  -9   3   5        5.06        7.99      4.35 o 
  -8   3   5       10.38        6.26      4.64 o 
  -7   3   5       11.11       14.99      4.02 o 
  -6   3   5       23.93       30.16      3.53 o 
  -5   3   5        9.57        9.68      4.50 o 
  -4   3   5       61.35       55.55      4.57 o 
  -3   3   5      356.73      393.93      7.96 o 
  -2   3   5      846.85      882.24     12.94 o 
  -1   3   5       57.38       58.79      2.70 o 
   0   3   5      749.20      694.01      8.54 o 
   1   3   5      270.59      231.00      4.19 o 
   2   3   5      230.97      208.86      7.63 o 
   3   3   5     1714.30     1774.26     31.50 o 
   4   3   5      223.15      216.04      3.62 o 
   5   3   5       25.50       27.69      1.67 o 
   6   3   5       25.71       31.29      1.89 o 
   7   3   5        4.56        4.68      2.70 o 
   8   3   5        6.81        1.98      2.57 o 
   9   3   5        0.34        4.28      4.51 o 
  10   3   5        2.73        0.03      4.07 o 
  11   3   5        0.41       -5.29      5.29 o 
  -9   4   5        0.17       -0.38      3.16 o 
  -8   4   5        9.19       10.20      2.69 o 
  -7   4   5       38.40       54.25      5.04 o 
  -6   4   5       12.13       11.87      3.80 o 
  -5   4   5        1.69        2.44      5.24 o 
  -4   4   5        2.88        4.81      2.83 o 
  -3   4   5       22.48       24.21      4.85 o 
  -2   4   5       42.43       32.54      6.83 o 
  -1   4   5       18.25       26.10      2.96 o 
   0   4   5      695.32      664.89     14.90 o 
   1   4   5      523.17      507.97      9.07 o 
   2   4   5      500.57      525.91      8.53 o 
   3   4   5       88.29       81.59      3.24 o 
   4   4   5      246.69      251.25      7.87 o 
   5   4   5      104.47       97.19      2.69 o 
   6   4   5       79.15       91.41      2.46 o 
   7   4   5       31.36       33.76      2.14 o 
   8   4   5        4.20        1.44      1.37 o 
   9   4   5        0.05        2.52      4.64 o 
  10   4   5        0.70        8.94      5.42 o 
  11   4   5        6.94        9.42      6.03 o 
  -9   5   5        0.25        1.04      2.51 o 
  -8   5   5        8.74       13.26      2.60 o 
  -7   5   5        3.26        2.78      3.49 o 
  -6   5   5        1.63        3.02      4.85 o 
  -5   5   5        8.22       10.97      3.91 o 
  -4   5   5       30.12       32.27      4.38 o 
  -3   5   5        7.32        6.26      3.23 o 
  -2   5   5       54.75       57.26      3.20 o 
  -1   5   5      301.63      312.76      5.41 o 
   0   5   5       37.36       42.91      3.13 o 
   1   5   5     1202.38     1278.50     15.71 o 
   2   5   5        0.49       -0.06      1.77 o 
   3   5   5        1.67        2.59      2.20 o 
   4   5   5      164.22      171.54      7.84 o 
   5   5   5        3.88        3.98      1.47 o 
   6   5   5       14.15       15.40      1.79 o 
   7   5   5        2.64        2.89      2.10 o 
   8   5   5        0.80       -0.72      1.18 o 
   9   5   5        0.42        7.00      5.55 o 
  10   5   5        0.67       -1.27      5.42 o 
  -9   6   5        0.96        0.18      2.49 o 
  -8   6   5       65.12       72.31      4.05 o 
  -7   6   5       13.37        3.94      2.59 o 
  -6   6   5       83.79       84.36      5.10 o 
  -5   6   5        0.03       -0.22      2.96 o 
  -4   6   5        9.38        2.90      2.89 o 
  -3   6   5       25.12       20.82      5.71 o 
  -2   6   5        1.27        3.05      2.49 o 
  -1   6   5        1.67        0.88      2.09 o 
   0   6   5       55.65       50.67      2.85 o 
   1   6   5      175.56      191.84      4.97 o 
   2   6   5      135.23      149.56      4.49 o 
   3   6   5        0.72        0.18      2.39 o 
   4   6   5      106.75      111.28      3.28 o 
   5   6   5        0.31        1.39      1.44 o 
   6   6   5        9.26        8.54      1.59 o 
   7   6   5       13.42        8.90      1.48 o 
   8   6   5       14.13        8.39      2.89 o 
   9   6   5       38.87       46.52      4.61 o 
  10   6   5        2.78        1.55      3.27 o 
  -8   7   5       16.57       14.62      4.90 o 
  -7   7   5       13.08       10.70      2.59 o 
  -6   7   5        2.51        2.20      3.32 o 
  -5   7   5       51.84       51.77      6.31 o 
  -4   7   5      189.44      182.01      5.53 o 
  -3   7   5       14.61       13.96      3.20 o 
  -2   7   5       88.84       90.10      4.22 o 
  -1   7   5        0.75       -0.66      4.12 o 
   0   7   5       32.55       49.40      5.88 o 
   1   7   5       42.47       45.26      3.11 o 
   2   7   5        9.39       12.53      6.56 o 
   3   7   5        7.69        7.53      3.40 o 
   4   7   5      273.92      261.86      4.30 o 
   5   7   5       86.03      105.81      3.10 o 
   6   7   5       30.70       34.63      4.54 o 
   7   7   5        0.12       -0.01      2.04 o 
   8   7   5        0.13        1.96      2.94 o 
   9   7   5        6.06        5.73      3.05 o 
  -8   8   5        0.97        6.28      3.01 o 
  -7   8   5       16.79       26.34      7.45 o 
  -6   8   5       30.70       34.69      6.76 o 
  -5   8   5        0.13        1.38      2.60 o 
  -4   8   5       13.98       11.78      5.28 o 
  -3   8   5      218.51      208.43     13.15 o 
  -2   8   5       13.40       14.11      5.67 o 
  -1   8   5        5.90        3.34      3.47 o 
   0   8   5       64.47       63.31      7.07 o 
   1   8   5        3.85        0.55      3.02 o 
   2   8   5       37.60       45.94      5.11 o 
   3   8   5       19.35        7.15      6.79 o 
   4   8   5       59.11       60.40      3.67 o 
   5   8   5        8.41        7.40      0.96 o 
   6   8   5       90.92       99.58     10.56 o 
   7   8   5       12.29       16.65      5.26 o 
   8   8   5        3.23        2.86      3.90 o 
   9   8   5        2.83        2.93      3.22 o 
  -7   9   5        0.60       -3.43      3.55 o 
  -6   9   5        0.47        4.46      2.69 o 
  -5   9   5       18.00       20.38      2.96 o 
  -4   9   5       14.81       27.14      6.34 o 
  -3   9   5        1.34       -3.18      4.68 o 
  -2   9   5        0.70        0.17      3.35 o 
  -1   9   5       83.88       79.91      6.15 o 
   0   9   5       22.23       17.52      3.62 o 
   1   9   5       15.88       14.57      2.92 o 
   2   9   5       77.73       70.26      5.57 o 
   3   9   5       12.67       11.52      3.93 o 
   4   9   5      426.03      394.76     11.29 o 
   5   9   5        7.45        8.41      2.98 o 
   6   9   5       44.57       53.11      4.90 o 
   7   9   5        5.45        5.33      3.48 o 
   8   9   5       31.91       28.94      6.42 o 
  -6  10   5       13.68       23.47      5.98 o 
  -5  10   5        1.57        2.28      2.51 o 
  -4  10   5        2.73        3.98      2.17 o 
  -3  10   5        8.54        6.86      2.35 o 
  -2  10   5       26.84       15.96      8.05 o 
  -1  10   5       21.41       26.91      4.09 o 
   0  10   5       31.24       30.77      4.04 o 
   1  10   5       81.52       82.55     10.05 o 
   2  10   5       56.30       28.77     23.79 o 
   3  10   5       37.26       32.33      1.89 o 
   4  10   5       10.53        9.98      4.11 o 
   5  10   5       30.79       33.56      4.70 o 
   6  10   5        3.34        7.17      3.15 o 
   7  10   5        2.65        1.38      5.23 o 
  -5  11   5       18.06       17.66      3.15 o 
  -4  11   5        7.09        9.95      2.59 o 
  -3  11   5        0.09       -2.46      2.46 o 
  -2  11   5        0.08       -0.37      2.55 o 
  -1  11   5        9.29        6.59      2.82 o 
   0  11   5       20.54       18.47      3.65 o 
   1  11   5        0.00        1.20      2.42 o 
   2  11   5        3.29        1.54      1.89 o 
   3  11   5        0.08       -3.75      7.25 o 
   4  11   5        5.81       10.42      3.39 o 
   5  11   5        2.01       -0.83      3.01 o 
   6  11   5        3.10        6.59      6.17 o 
  -4  12   5        0.20       -1.51      2.41 o 
  -3  12   5        4.68        8.77      3.37 o 
  -2  12   5        4.76        1.25      2.74 o 
  -1  12   5        5.15        4.86      2.92 o 
   0  12   5        0.04        2.54      1.67 o 
   1  12   5        0.11        2.12      2.19 o 
   2  12   5        8.90        5.15      4.41 o 
   3  12   5        0.11        3.16      3.79 o 
   4  12   5        1.08        0.87      5.47 o 
  -1  13   5       11.29        9.29      2.74 o 
   0  13   5        2.87        0.39      2.29 o 
   1  13   5        0.02       -1.17      4.53 o 
  -1  -9   6        7.40        4.07      2.30 o 
   0  -9   6        0.44        1.75      4.15 o 
   1  -9   6        1.73        0.68      2.48 o 
   2  -9   6        0.88        1.00      1.41 o 
   3  -9   6        1.90        0.57      1.64 o 
   4  -9   6        2.01        2.53      2.15 o 
  -3  -8   6        1.50       -6.73      7.00 o 
  -2  -8   6        0.01       -2.03      2.81 o 
  -1  -8   6       13.99       11.98      1.75 o 
   0  -8   6        3.09        7.89      3.15 o 
   1  -8   6        0.62        4.12      4.97 o 
   2  -8   6        9.02        7.37      2.25 o 
   3  -8   6        9.78       16.59      6.03 o 
   4  -8   6        1.61        0.88      1.02 o 
   5  -8   6       17.79       27.82      3.93 o 
   6  -8   6        1.07       -3.31      5.90 o 
  -4  -7   6       20.35       47.74      9.27 o 
  -3  -7   6        4.51       13.88      6.87 o 
  -2  -7   6        0.16        2.26      1.59 o 
  -1  -7   6        1.51        5.38      1.75 o 
   0  -7   6        7.21        6.20      2.19 o 
   1  -7   6        2.08        1.98      1.35 o 
   2  -7   6        8.89        6.38      1.72 o 
   3  -7   6       15.22       20.14      1.68 o 
   4  -7   6       17.50       15.04      2.55 o 
   5  -7   6        7.55        3.72      1.11 o 
   6  -7   6        2.16        1.77      2.44 o 
   7  -7   6        2.55        2.88      3.53 o 
   8  -7   6        7.38       14.16      7.70 o 
  -5  -6   6        5.89        9.86      4.98 o 
  -4  -6   6       11.95       33.08      8.67 o 
  -3  -6   6        9.67        5.74      1.64 o 
  -2  -6   6        7.04       10.30      1.29 o 
  -1  -6   6        2.86        2.55      2.65 o 
   0  -6   6       19.25       21.91      1.57 o 
   1  -6   6        4.95        7.28      1.66 o 
   2  -6   6       20.42       22.09      2.27 o 
   3  -6   6        5.26        5.24      1.73 o 
   4  -6   6        2.12        0.43      0.88 o 
   5  -6   6       11.72       11.22      2.10 o 
   6  -6   6       18.88       14.93      3.63 o 
   7  -6   6       23.29       34.86     12.08 o 
   8  -6   6        0.53        0.67      5.93 o 
   9  -6   6        0.83        1.17      6.53 o 
  -6  -5   6        2.78        3.46      3.30 o 
  -5  -5   6        2.62       -0.70      6.60 o 
  -4  -5   6        6.16       15.55      1.83 o 
  -3  -5   6       13.49       11.47      2.88 o 
  -2  -5   6        8.99        6.56      2.21 o 
  -1  -5   6      245.71      244.30      9.75 o 
   0  -5   6      140.80      145.17      3.61 o 
   1  -5   6       38.84       50.64      3.89 o 
   2  -5   6      248.37      272.83      3.56 o 
   3  -5   6        1.16        2.52      1.52 o 
   4  -5   6        0.51        0.13      0.92 o 
   5  -5   6       36.50       32.51      5.20 o 
   6  -5   6        0.43        0.32      0.71 o 
   7  -5   6       32.93        6.86      0.55 o 
   8  -5   6        9.10        7.69      3.80 o 
   9  -5   6        1.36        6.35      4.04 o 
  -7  -4   6        1.08        0.14      3.99 o 
  -6  -4   6        0.41        2.00      5.26 o 
  -5  -4   6        6.59        4.90      3.62 o 
  -4  -4   6        0.18       -4.12      4.83 o 
  -3  -4   6      178.85      199.37      3.87 o 
  -2  -4   6       86.44       88.72      4.16 o 
  -1  -4   6      187.86      151.38      4.97 o 
   0  -4   6      143.86      147.47      8.07 o 
   1  -4   6       92.76       94.40      4.10 o 
   2  -4   6      110.37      109.16      4.92 o 
   3  -4   6       42.15       36.24      2.39 o 
   4  -4   6       15.83       18.71      1.76 o 
   5  -4   6       17.05       15.68      2.80 o 
   6  -4   6       10.70        5.96      2.44 o 
   7  -4   6       16.30       15.95      3.64 o 
   8  -4   6        2.32        1.52      0.66 o 
   9  -4   6       10.77        7.81      6.40 o 
  10  -4   6        2.41        0.60      3.60 o 
  -7  -3   6        2.07        8.38      4.76 o 
  -6  -3   6       43.20       50.40     17.51 o 
  -5  -3   6       16.47       11.06      3.90 o 
  -4  -3   6      183.60      174.33      5.34 o 
  -3  -3   6       63.77       63.42      6.35 o 
  -2  -3   6       35.19       28.81      3.02 o 
  -1  -3   6       41.03       46.34      3.21 o 
   0  -3   6        3.14        3.52      1.48 o 
   1  -3   6       17.73       22.97      2.13 o 
   2  -3   6      145.27      144.85      2.52 o 
   3  -3   6        0.19        0.46      0.87 o 
   4  -3   6       36.74       46.77      4.33 o 
   5  -3   6       80.14       71.13      5.94 o 
   6  -3   6        4.29        1.49      2.77 o 
   7  -3   6       12.20        8.77      4.52 o 
   8  -3   6        5.96        1.92      0.63 o 
   9  -3   6        0.00        3.67      3.02 o 
  10  -3   6        0.34       -1.61      5.95 o 
  -8  -2   6        3.96        0.56      1.35 o 
  -7  -2   6        3.50        1.45      5.37 o 
  -6  -2   6       54.74       69.11      4.95 o 
  -5  -2   6        0.11        5.43      3.67 o 
  -4  -2   6       58.26       47.82     13.15 o 
  -3  -2   6       69.36       70.20      9.55 o 
  -2  -2   6      106.36      100.37     16.82 o 
  -1  -2   6      115.57       98.63      3.80 o 
   0  -2   6       65.74       63.39      2.34 o 
   1  -2   6       48.24       43.53      1.94 o 
   2  -2   6        7.48        4.87      1.36 o 
   3  -2   6       42.31       34.59      1.33 o 
   4  -2   6       47.05       40.77      6.55 o 
   5  -2   6        9.10        9.48      3.79 o 
   6  -2   6       10.72       23.42      5.39 o 
   7  -2   6        0.04       -0.38      0.56 o 
   8  -2   6        0.83        0.30      1.21 o 
   9  -2   6        1.64        1.14      0.67 o 
  10  -2   6        0.47       -0.67      5.29 o 
  11  -2   6        5.31        5.33      6.56 o 
  -8  -1   6        2.51        3.22      4.21 o 
  -7  -1   6       14.30        6.96      4.17 o 
  -6  -1   6       11.80       11.35      4.23 o 
  -5  -1   6       99.73      126.96      7.48 o 
  -4  -1   6      171.19      165.49     14.38 o 
  -3  -1   6        1.80        3.50      3.03 o 
  -2  -1   6       36.90       36.05      4.54 o 
  -1  -1   6       25.51       19.58      2.43 o 
   0  -1   6      265.85      270.61      5.61 o 
   1  -1   6      101.93      113.65      2.60 o 
   2  -1   6       12.12        8.05      1.61 o 
   3  -1   6       31.69       41.86      3.23 o 
   4  -1   6        0.01        2.87      4.38 o 
   5  -1   6        6.91        5.38      2.13 o 
   6  -1   6      108.42      121.27      6.34 o 
   7  -1   6        0.43        1.21      0.99 o 
   8  -1   6       15.70       16.07      3.10 o 
   9  -1   6        1.46       -0.89      1.60 o 
  10  -1   6        3.92        5.80      3.29 o 
  11  -1   6        0.03        1.74      3.26 o 
  -9   0   6        0.98       -4.12      5.42 o 
  -8   0   6       10.90        8.18      4.39 o 
  -7   0   6        3.11        7.32      7.42 o 
  -6   0   6       23.25       22.22      4.36 o 
  -5   0   6        0.55       -1.35      3.95 o 
  -4   0   6       10.62        8.48      3.11 o 
  -3   0   6       24.81       22.02      3.66 o 
  -2   0   6      216.10      246.34     11.74 o 
  -1   0   6        3.87        1.22      1.89 o 
   0   0   6      138.75      165.23      3.47 o 
   1   0   6      346.31      402.19      6.09 o 
   2   0   6      588.01      581.45      5.25 o 
   3   0   6      397.66      377.33      7.92 o 
   4   0   6        0.53       -0.65      2.17 o 
   5   0   6        4.25       -1.40      4.38 o 
   6   0   6        1.14        1.92      0.71 o 
   7   0   6        7.76        6.91      2.13 o 
   8   0   6        1.45        1.51      1.64 o 
   9   0   6        3.18        2.40      1.42 o 
  10   0   6       34.80       30.74      2.75 o 
  11   0   6        0.34       -1.37      2.95 o 
  -9   1   6        0.01        0.27      2.79 o 
  -8   1   6        1.34       -0.82      4.60 o 
  -7   1   6       26.50       29.17      8.52 o 
  -6   1   6       47.84       56.11     12.51 o 
  -5   1   6       32.28       36.24      4.59 o 
  -4   1   6       18.19       10.29      3.62 o 
  -3   1   6      244.11      248.25      8.44 o 
  -2   1   6        3.61        2.18      2.36 o 
  -1   1   6       31.78       28.79      2.52 o 
   0   1   6       35.89       43.81      2.34 o 
   1   1   6       28.02       23.45      1.32 o 
   2   1   6      776.81      696.56      7.83 o 
   3   1   6       83.41       95.91      3.01 o 
   4   1   6      138.97      144.56      1.68 o 
   5   1   6       46.36       46.44      1.34 o 
   6   1   6       40.90       45.71      1.79 o 
   7   1   6       11.83       15.46      5.92 o 
   8   1   6        1.74        1.53      1.88 o 
   9   1   6        2.23        3.76      2.39 o 
  10   1   6        0.04       -1.60      1.71 o 
  11   1   6        2.23        0.84      1.58 o 
  -9   2   6        7.64        3.15      3.36 o 
  -8   2   6        0.88        3.75      3.66 o 
  -7   2   6       22.01       19.66      3.68 o 
  -6   2   6        0.29        0.17      2.97 o 
  -5   2   6      101.63      101.22      8.13 o 
  -4   2   6       30.07       29.79      4.42 o 
  -3   2   6       36.16       39.22      3.18 o 
  -2   2   6       19.60       23.66      3.34 o 
  -1   2   6        8.28        8.55      3.38 o 
   0   2   6        1.37       -0.94      1.39 o 
   1   2   6      235.20      248.67      3.89 o 
   2   2   6       56.96       54.69      4.16 o 
   3   2   6       14.73       19.30      2.40 o 
   4   2   6      215.18      242.50      6.14 o 
   5   2   6        7.09        7.21      1.31 o 
   6   2   6       95.90       97.46      2.77 o 
   7   2   6        7.36        7.03      2.87 o 
   8   2   6      139.15      139.28      6.82 o 
   9   2   6       33.47       39.47      3.77 o 
  10   2   6       38.49       22.82      4.71 o 
  11   2   6        0.24        0.44      3.80 o 
  -9   3   6        1.22       -0.51      2.32 o 
  -8   3   6        0.43       -1.68      3.06 o 
  -7   3   6       35.78       39.95      3.99 o 
  -6   3   6       26.66       35.21      3.77 o 
  -5   3   6       13.03       11.53      3.33 o 
  -4   3   6      305.58      314.27      7.07 o 
  -3   3   6        0.91        1.90      2.95 o 
  -2   3   6       31.05       27.46      5.67 o 
  -1   3   6      314.90      331.18      7.88 o 
   0   3   6      631.92      586.49     10.08 o 
   1   3   6       35.68       40.71      2.29 o 
   2   3   6      224.21      209.20      4.23 o 
   3   3   6       29.41       26.36      1.94 o 
   4   3   6       64.98       67.21      2.32 o 
   5   3   6       79.94       79.06      2.84 o 
   6   3   6       61.23       58.75      2.75 o 
   7   3   6       42.05       44.39      4.04 o 
   8   3   6        7.95       12.80      5.10 o 
   9   3   6        4.30        6.01      2.93 o 
  10   3   6        0.00       -2.23      4.01 o 
  11   3   6        0.10       -1.89      2.56 o 
  -9   4   6        0.04       -0.66      2.28 o 
  -8   4   6       64.40       74.16      4.86 o 
  -7   4   6       11.13        8.48      3.40 o 
  -6   4   6       47.43       50.26      7.40 o 
  -5   4   6      197.14      221.85     11.57 o 
  -4   4   6        7.45        7.06      3.90 o 
  -3   4   6      171.97      183.90      6.27 o 
  -2   4   6       10.60       11.06      2.48 o 
  -1   4   6        1.32        3.44      3.50 o 
   0   4   6      979.30      972.47     18.07 o 
   1   4   6      890.96      854.57     13.00 o 
   2   4   6        4.35        1.52      2.41 o 
   3   4   6       15.20       17.53      2.22 o 
   4   4   6       19.68       23.59      1.95 o 
   5   4   6        5.67       10.19      2.81 o 
   6   4   6       27.29       22.06      1.93 o 
   7   4   6       48.64       52.87      1.99 o 
   8   4   6        8.89       10.78      2.08 o 
   9   4   6        0.00        0.00      1.53 o 
  10   4   6        1.84       -2.12      3.79 o 
  11   4   6        0.30        8.36      5.33 o 
  -9   5   6       11.60        8.82      2.84 o 
  -8   5   6        2.92       -0.92      2.26 o 
  -7   5   6        1.14       -1.14      5.30 o 
  -6   5   6      104.69      107.58      5.96 o 
  -5   5   6       10.93        4.99      3.69 o 
  -4   5   6        0.24       -2.71      2.99 o 
  -3   5   6       12.02       14.43      3.78 o 
  -2   5   6        0.13       -2.37      2.42 o 
  -1   5   6      106.24      112.73      3.75 o 
   0   5   6      233.11      222.14      5.63 o 
   1   5   6        1.49        4.50      3.94 o 
   2   5   6        0.74        1.41      1.91 o 
   3   5   6      464.80      496.40     12.79 o 
   4   5   6        0.17       -1.19      1.21 o 
   5   5   6        1.52        2.54      2.02 o 
   6   5   6        9.69       11.28      2.35 o 
   7   5   6        2.37        2.17      1.93 o 
   8   5   6        0.17       -1.09      1.09 o 
   9   5   6        5.26        2.29      1.40 o 
  10   5   6        2.13        6.24      5.33 o 
  -8   6   6        0.03        1.85      2.71 o 
  -7   6   6        5.68        3.81      6.62 o 
  -6   6   6        8.48        5.19      3.83 o 
  -5   6   6        7.01        2.60      3.93 o 
  -4   6   6       23.99       13.59      5.78 o 
  -3   6   6        1.66       -1.16      2.73 o 
  -2   6   6      143.81      150.09      4.88 o 
  -1   6   6        1.47        3.29      3.06 o 
   0   6   6        0.00        0.67      2.41 o 
   1   6   6        3.15        6.15      3.96 o 
   2   6   6       55.42       47.16      7.07 o 
   3   6   6       19.28       15.74      5.59 o 
   4   6   6        1.08       -0.33      2.44 o 
   5   6   6        0.28        0.46      1.44 o 
   6   6   6        0.60       -0.23      1.33 o 
   7   6   6        1.18       -1.66      1.66 o 
   8   6   6       33.34       44.15      3.18 o 
   9   6   6        8.02        5.95      3.68 o 
  10   6   6        2.55        2.76      2.11 o 
  -8   7   6        7.23        7.60      3.69 o 
  -7   7   6       16.42        8.06      5.85 o 
  -6   7   6        1.88       -1.45      3.31 o 
  -5   7   6        5.49       -0.61      2.63 o 
  -4   7   6       17.25       14.01      3.08 o 
  -3   7   6      109.22       96.56      8.59 o 
  -2   7   6       74.37       75.44      8.73 o 
  -1   7   6       69.52       85.98      4.93 o 
   0   7   6      116.87      110.92      4.15 o 
   1   7   6       46.59       48.27      4.49 o 
   2   7   6       26.61       29.77      3.57 o 
   3   7   6        6.68        5.64      5.83 o 
   4   7   6       45.42       39.34      4.25 o 
   5   7   6        1.89        2.71      1.43 o 
   6   7   6       47.20       44.86      3.42 o 
   7   7   6       20.87       24.45      2.23 o 
   8   7   6        6.57        6.20      2.79 o 
   9   7   6        4.03        2.62      2.24 o 
  -8   8   6        7.03        6.21      4.41 o 
  -7   8   6        6.50        4.97      2.97 o 
  -6   8   6       14.32        6.87      3.40 o 
  -5   8   6        7.89        1.99      4.98 o 
  -4   8   6        0.07       -1.48      2.63 o 
  -3   8   6        0.00        0.51      3.16 o 
  -2   8   6       19.37       22.91      4.06 o 
  -1   8   6      261.45      245.97      6.29 o 
   0   8   6      104.11       98.53      7.34 o 
   1   8   6        8.70        5.88      2.73 o 
   2   8   6       23.96       24.22      4.53 o 
   3   8   6        0.47       -1.66      5.85 o 
   4   8   6      116.45      119.17      9.58 o 
   5   8   6       41.42       41.17      3.15 o 
   6   8   6        7.35       11.77      2.03 o 
   7   8   6        5.89        6.28      2.61 o 
   8   8   6        2.43        4.53      3.12 o 
   9   8   6        0.24        1.21      4.28 o 
  -7   9   6        0.00        2.22      2.85 o 
  -6   9   6       10.99        5.30      2.51 o 
  -5   9   6       18.78       19.07      4.32 o 
  -4   9   6       10.87       10.52      3.89 o 
  -3   9   6       16.71       17.97      3.88 o 
  -2   9   6       34.87       38.72      3.49 o 
  -1   9   6       34.21       33.79      3.99 o 
   0   9   6       62.90       73.61      4.70 o 
   1   9   6      183.62      167.93      6.13 o 
   2   9   6       10.36        6.30      3.78 o 
   3   9   6        1.02        1.25      5.95 o 
   4   9   6      137.63      123.36      6.17 o 
   5   9   6       17.53       22.08      1.63 o 
   6   9   6       68.57       59.50      8.86 o 
   7   9   6       10.74       19.62      4.09 o 
   8   9   6       10.89        6.95      3.03 o 
  -6  10   6       12.91       13.39      2.92 o 
  -5  10   6        0.49       -0.29      2.29 o 
  -4  10   6        0.98        2.29      3.66 o 
  -3  10   6        6.03        9.31      3.78 o 
  -2  10   6        0.78        2.51      2.75 o 
  -1  10   6       18.92       17.19      3.85 o 
   0  10   6        0.36       -0.91      2.95 o 
   1  10   6       99.44      105.63      4.49 o 
   2  10   6       44.53       39.76      5.05 o 
   3  10   6       39.29       46.36      5.38 o 
   4  10   6       44.03       46.49      5.10 o 
   5  10   6        0.51       -3.25      5.04 o 
   6  10   6       49.10       60.29      7.17 o 
   7  10   6        7.20       11.29      3.36 o 
  -5  11   6       15.52        8.74      3.18 o 
  -4  11   6        0.47        1.46      2.62 o 
  -3  11   6       21.33       30.35      2.75 o 
  -2  11   6        0.00       -0.74      2.13 o 
  -1  11   6        0.56        2.05      3.42 o 
   0  11   6       14.89       30.69      3.65 o 
   1  11   6        0.59        4.69      4.28 o 
   2  11   6        2.45        0.38      1.27 o 
   3  11   6        0.09        0.46      1.96 o 
   4  11   6        0.23        2.34      3.77 o 
   5  11   6       14.47       15.85      4.30 o 
   6  11   6        0.87        3.78      3.25 o 
  -4  12   6        3.86        3.27      2.69 o 
  -3  12   6        0.18        1.85      2.98 o 
  -2  12   6       18.43       22.42      3.58 o 
  -1  12   6        9.81       11.76      3.16 o 
   0  12   6        1.23       -0.95      5.71 o 
   1  12   6        2.16       -0.22      2.44 o 
   2  12   6        0.00       -1.47      7.28 o 
   3  12   6        0.20        4.51      7.77 o 
   4  12   6        0.45       -2.77      3.40 o 
  -1  13   6       10.79        6.65      4.24 o 
   0  13   6        0.61        2.42      4.21 o 
   1  13   6        4.93        6.66      9.06 o 
   2  13   6        0.01        6.35      5.05 o 
  -2  -8   7        8.60        7.93      3.10 o 
  -1  -8   7       20.58       27.20      9.00 o 
   0  -8   7        8.90        6.30      2.31 o 
   1  -8   7        0.14        2.39      1.88 o 
   2  -8   7        5.78        3.35      1.70 o 
   3  -8   7        0.29        2.09      2.16 o 
   4  -8   7        2.39       -1.25      5.25 o 
   5  -8   7        0.04        8.91      3.88 o 
  -3  -7   7        2.18        7.44      7.04 o 
  -2  -7   7        6.28       13.11      3.40 o 
  -1  -7   7        0.02       -0.70      1.61 o 
   0  -7   7        0.02       -0.34      1.07 o 
   1  -7   7        0.83        2.23      1.99 o 
   2  -7   7        8.14       10.73      1.64 o 
   3  -7   7        1.64        1.96      1.17 o 
   4  -7   7        8.50        4.48      2.13 o 
   5  -7   7       15.50       16.44      4.07 o 
   6  -7   7        4.83        4.85      2.69 o 
   7  -7   7        8.50       15.66      3.72 o 
  -4  -6   7        0.24       24.87      8.37 o 
  -3  -6   7        2.33        4.20      3.03 o 
  -2  -6   7        0.27       -1.83      1.83 o 
  -1  -6   7       15.44       15.89      1.87 o 
   0  -6   7       31.26       35.02      3.44 o 
   1  -6   7       38.13       40.96      2.23 o 
   2  -6   7        8.13        6.95      1.90 o 
   3  -6   7        0.61       -0.18      1.26 o 
   4  -6   7       15.52       25.47      4.38 o 
   5  -6   7       20.66       17.02      1.90 o 
   6  -6   7        7.01       14.89      4.23 o 
   7  -6   7        0.52       -3.17      4.62 o 
   8  -6   7        0.00        0.70      4.34 o 
  -5  -5   7       19.34       32.92      5.54 o 
  -4  -5   7        0.32        1.23      1.71 o 
  -3  -5   7        1.39        1.28      2.10 o 
  -2  -5   7       80.67       85.48      3.77 o 
  -1  -5   7        7.06        7.31      1.50 o 
   0  -5   7        1.30        3.44      2.50 o 
   1  -5   7      163.81      184.09      4.01 o 
   2  -5   7        3.85        2.27      1.43 o 
   3  -5   7       25.55       24.08      2.68 o 
   4  -5   7        3.64        4.87      1.02 o 
   5  -5   7        0.54        0.52      0.45 o 
   6  -5   7       10.01       10.09      2.74 o 
   7  -5   7       11.12       12.24      3.76 o 
   8  -5   7        2.60        5.41      2.94 o 
   9  -5   7        0.44        3.60      3.12 o 
  -6  -4   7        0.65        2.85      4.10 o 
  -5  -4   7        1.24       -2.18      3.64 o 
  -4  -4   7        1.08       -1.67      3.09 o 
  -3  -4   7        0.91       -0.80      1.89 o 
  -2  -4   7        2.71        2.92      1.74 o 
  -1  -4   7      139.73      165.56      5.03 o 
   0  -4   7      115.61      127.77      5.50 o 
   1  -4   7      109.81      115.74      2.81 o 
   2  -4   7      315.34      312.91      7.50 o 
   3  -4   7       43.14       47.28      2.78 o 
   4  -4   7        7.35        7.78      0.69 o 
   5  -4   7       25.04       31.29      7.53 o 
   6  -4   7       24.39       36.56      3.77 o 
   7  -4   7        0.12        0.10      4.00 o 
   8  -4   7       10.26        8.05      3.31 o 
   9  -4   7        7.12        4.10      3.06 o 
  10  -4   7        2.67        5.26      4.25 o 
  -7  -3   7        3.56       -1.43      4.28 o 
  -6  -3   7        2.08        5.69      7.88 o 
  -5  -3   7       25.00       19.07      7.35 o 
  -4  -3   7       11.45        8.22      3.49 o 
  -3  -3   7        0.63       -3.50      4.17 o 
  -2  -3   7       65.71       59.57      3.53 o 
  -1  -3   7      245.75      277.59      9.82 o 
   0  -3   7       34.10       31.91      3.36 o 
   1  -3   7       34.55       31.14      3.27 o 
   2  -3   7       27.03       29.63      2.22 o 
   3  -3   7       73.17       82.24      1.60 o 
   4  -3   7        8.33        9.97      3.62 o 
   5  -3   7        8.73       10.64      3.73 o 
   6  -3   7        1.71        0.63      2.13 o 
   7  -3   7        3.81       -0.61      2.90 o 
   8  -3   7        5.62        3.64      3.07 o 
   9  -3   7        6.62        4.19      3.38 o 
  10  -3   7        6.18        1.78      3.00 o 
  -7  -2   7        3.99        1.93      4.11 o 
  -6  -2   7        0.50       -1.32      5.30 o 
  -5  -2   7        5.71        3.56      2.90 o 
  -4  -2   7       29.61       23.20      4.05 o 
  -3  -2   7       30.29       40.89      6.00 o 
  -2  -2   7       75.20       76.69      4.54 o 
  -1  -2   7        2.99        1.60      2.28 o 
   0  -2   7      134.37      155.22      9.29 o 
   1  -2   7       43.73       43.64      5.34 o 
   2  -2   7        3.33        4.23      1.11 o 
   3  -2   7        1.13        0.59      0.84 o 
   4  -2   7       29.67       37.25      3.96 o 
   5  -2   7       10.08       17.56      4.01 o 
   6  -2   7        3.24        6.89      2.46 o 
   7  -2   7       32.34       29.52      3.70 o 
   8  -2   7        1.53        1.56      4.16 o 
   9  -2   7        2.84       -0.09      2.70 o 
  10  -2   7        8.23        5.13      2.91 o 
  -8  -1   7        3.34       -0.64      3.43 o 
  -7  -1   7        1.81       -3.58      5.83 o 
  -6  -1   7        4.86        2.37      3.07 o 
  -5  -1   7       88.05       88.93      4.68 o 
  -4  -1   7       32.23       27.38      5.65 o 
  -3  -1   7       13.24        8.93      3.43 o 
  -2  -1   7        5.01        6.05      2.89 o 
  -1  -1   7       24.59       26.43      2.88 o 
   0  -1   7       37.85       43.28      2.60 o 
   1  -1   7        3.59        3.84      1.39 o 
   2  -1   7        0.08        0.81      0.99 o 
   3  -1   7        0.31       -2.31      4.61 o 
   4  -1   7       14.78       11.71      3.16 o 
   5  -1   7       11.73       14.43      6.35 o 
   6  -1   7        0.53        3.88      6.09 o 
   7  -1   7        3.87        1.00      2.11 o 
   8  -1   7        0.00       -1.19      2.72 o 
   9  -1   7        3.75        2.46      2.96 o 
  10  -1   7        1.91        3.52      3.22 o 
  11  -1   7        3.57        3.40      6.08 o 
  -8   0   7        1.28       -3.05      4.37 o 
  -7   0   7        7.33        6.28      4.18 o 
  -6   0   7        0.33       -1.54      2.90 o 
  -5   0   7       10.00       12.61      5.20 o 
  -4   0   7       70.31       79.53      5.03 o 
  -3   0   7      106.12      115.85      7.35 o 
  -2   0   7      182.62      187.54      8.43 o 
  -1   0   7        3.40        5.73      1.86 o 
   0   0   7      227.39      244.77      4.65 o 
   1   0   7      240.82      298.79      4.30 o 
   2   0   7        1.26       -0.05      0.89 o 
   3   0   7      118.58      120.48      7.49 o 
   4   0   7      173.15      169.26      5.67 o 
   5   0   7        8.14        5.49      5.36 o 
   6   0   7       38.77       36.73      4.25 o 
   7   0   7       33.60       23.95      2.24 o 
   8   0   7       14.01       15.26      1.86 o 
   9   0   7        0.86        0.05      1.31 o 
  10   0   7        9.19        6.08      2.87 o 
  11   0   7        9.86        8.94      3.67 o 
  -8   1   7        0.27       -2.01      4.29 o 
  -7   1   7       17.83       14.69      4.58 o 
  -6   1   7        8.31        9.32      5.07 o 
  -5   1   7        6.79        1.01      2.63 o 
  -4   1   7      101.92      122.82      8.21 o 
  -3   1   7       55.19       54.24      4.48 o 
  -2   1   7       88.81       98.76      4.50 o 
  -1   1   7      111.87      122.98      6.74 o 
   0   1   7       55.98       48.90      2.50 o 
   1   1   7      647.44      664.60      9.22 o 
   2   1   7        9.13       13.70      2.63 o 
   3   1   7      314.14      332.53      4.19 o 
   4   1   7      242.83      247.64     10.14 o 
   5   1   7        0.15        0.55      0.56 o 
   6   1   7       15.55       15.27      1.03 o 
   7   1   7       43.64       40.71      3.91 o 
   8   1   7      135.61      131.21      7.57 o 
   9   1   7        5.09        0.88      2.18 o 
  10   1   7       42.55       26.33      8.29 o 
  -8   2   7        0.03        5.03      6.01 o 
  -7   2   7        7.02       10.06      4.34 o 
  -6   2   7       44.09       47.69      5.09 o 
  -5   2   7       70.14       83.08      4.36 o 
  -4   2   7        8.74        8.00      3.22 o 
  -3   2   7       12.87       11.42      3.59 o 
  -2   2   7        0.11        0.86      3.67 o 
  -1   2   7        4.93        0.96      3.10 o 
   0   2   7       14.16       17.88      4.83 o 
   1   2   7      901.97      925.71     10.66 o 
   2   2   7        0.11       -0.57      1.58 o 
   3   2   7      816.37      845.30      9.95 o 
   4   2   7       82.91       98.65      2.92 o 
   5   2   7       19.42       23.71      2.27 o 
   6   2   7       48.29       48.49      3.26 o 
   7   2   7       22.05       23.31      1.99 o 
   8   2   7        4.51        3.88      1.45 o 
   9   2   7        3.14        2.43      3.10 o 
  10   2   7       47.86       59.66     12.76 o 
  11   2   7        3.63        2.12      3.42 o 
  -8   3   7       10.54       14.53      3.90 o 
  -7   3   7        2.72       -2.60      3.83 o 
  -6   3   7        0.25        0.03      3.23 o 
  -5   3   7       38.32       31.47      4.39 o 
  -4   3   7        3.91        2.77      4.90 o 
  -3   3   7      156.04      169.90      6.36 o 
  -2   3   7      128.24      128.53      5.02 o 
  -1   3   7       25.28       32.00      4.41 o 
   0   3   7       97.65       97.95      2.84 o 
   1   3   7       89.08       84.99      4.14 o 
   2   3   7        1.77       -0.50      1.39 o 
   3   3   7        5.33        7.72      1.29 o 
   4   3   7        1.18        0.80      1.92 o 
   5   3   7      435.57      460.29      7.66 o 
   6   3   7       79.52       82.32      2.21 o 
   7   3   7       10.28        7.94      2.08 o 
   8   3   7        1.33        1.08      1.42 o 
   9   3   7        0.87       -1.05      1.28 o 
  10   3   7        4.01        3.61      1.91 o 
  11   3   7        2.23       -1.37      2.18 o 
  -8   4   7       30.38       37.50      4.81 o 
  -7   4   7        0.07       -3.32      3.95 o 
  -6   4   7       25.03       20.92      4.57 o 
  -5   4   7       82.78       82.37     11.66 o 
  -4   4   7       25.96       31.20      6.63 o 
  -3   4   7       23.43       21.70      4.70 o 
  -2   4   7      120.10      121.35      4.35 o 
  -1   4   7      274.70      274.82      5.41 o 
   0   4   7       92.49       90.48      3.80 o 
   1   4   7        9.03       12.36      2.23 o 
   2   4   7        1.39        4.81      2.58 o 
   3   4   7       10.69       10.45      1.82 o 
   4   4   7       29.79       28.49      1.79 o 
   5   4   7       99.23       97.33      3.51 o 
   6   4   7        0.53        0.33      1.50 o 
   7   4   7       38.63       39.82      3.95 o 
   8   4   7        1.29        1.85      1.20 o 
   9   4   7        0.86       -0.82      1.46 o 
  10   4   7        0.87        0.60      1.25 o 
  11   4   7        2.87        2.72      1.84 o 
  -8   5   7        2.21       10.72      4.62 o 
  -7   5   7        1.21       -2.58      3.74 o 
  -6   5   7       50.16       48.45     16.21 o 
  -5   5   7       13.77        8.85      7.93 o 
  -4   5   7       93.21      103.86      5.81 o 
  -3   5   7       22.86       14.78      4.15 o 
  -2   5   7       15.92       19.88      3.89 o 
  -1   5   7      229.63      229.63      8.24 o 
   0   5   7        0.67        3.45      2.35 o 
   1   5   7      253.10      250.22      4.63 o 
   2   5   7       11.93       14.10      2.48 o 
   3   5   7       62.92       68.91      3.02 o 
   4   5   7        1.49        1.34      3.86 o 
   5   5   7       59.34       74.16      4.66 o 
   6   5   7        0.08        2.00      1.14 o 
   7   5   7        0.07       -1.08      1.27 o 
   8   5   7        3.87        3.22      2.00 o 
   9   5   7        0.59        1.46      1.12 o 
  10   5   7        1.80        3.13      2.76 o 
  -8   6   7        4.09        5.60      4.39 o 
  -7   6   7        1.53        3.38      3.87 o 
  -6   6   7        8.97        9.59      5.90 o 
  -5   6   7        3.21        3.90      3.51 o 
  -4   6   7       35.12       33.11      4.28 o 
  -3   6   7        0.16        4.75      3.05 o 
  -2   6   7       29.77       25.49      3.46 o 
  -1   6   7        4.59        5.11      2.86 o 
   0   6   7      171.89      164.99      7.51 o 
   1   6   7        2.69        4.53      2.20 o 
   2   6   7       43.77       44.82      3.29 o 
   3   6   7       11.32       11.22      3.11 o 
   4   6   7       12.51       14.30      5.39 o 
   5   6   7       66.81       69.91      3.04 o 
   6   6   7        2.31        1.51      2.22 o 
   7   6   7       37.85       45.31      3.62 o 
   8   6   7        0.08       -1.09      1.61 o 
   9   6   7        0.36       -0.56      1.57 o 
  10   6   7        0.98        0.18      1.99 o 
  -8   7   7       11.28        5.52      5.01 o 
  -7   7   7        6.67        2.71      3.96 o 
  -6   7   7        5.07        6.67      4.03 o 
  -5   7   7        8.42        8.38      3.20 o 
  -4   7   7       27.34       11.63      5.57 o 
  -3   7   7      154.72      144.74      5.15 o 
  -2   7   7      111.20      108.12      6.61 o 
  -1   7   7        7.93        5.90      3.49 o 
   0   7   7       89.49       89.56      6.87 o 
   1   7   7       23.69       23.34      3.49 o 
   2   7   7       69.18       69.02      3.46 o 
   3   7   7        0.00        2.92      5.65 o 
   4   7   7       11.25       10.60      5.95 o 
   5   7   7        5.64        4.35      1.65 o 
   6   7   7       74.52       84.58      4.81 o 
   7   7   7        2.71        1.68      1.27 o 
   8   7   7        5.16        4.12      1.64 o 
   9   7   7        6.48        6.62      3.86 o 
  -7   8   7        5.43        4.81      4.32 o 
  -6   8   7        0.64       -1.79      3.06 o 
  -5   8   7        0.41       -1.72      2.92 o 
  -4   8   7       20.39       16.76      4.22 o 
  -3   8   7       22.85       19.96      5.75 o 
  -2   8   7       24.26       35.14      4.48 o 
  -1   8   7       84.21       71.95      5.29 o 
   0   8   7       28.26       29.47      6.00 o 
   1   8   7        5.60        3.31      2.65 o 
   2   8   7        0.48       -0.19      2.79 o 
   3   8   7        4.43        5.83      6.16 o 
   4   8   7      117.72      118.47      8.99 o 
   5   8   7       21.64       14.89      3.97 o 
   6   8   7       35.72       41.44      3.70 o 
   7   8   7        5.76        8.24      2.23 o 
   8   8   7        0.22       -2.43      2.90 o 
   9   8   7       25.43       34.66      3.21 o 
  -7   9   7        0.85       -0.21      2.78 o 
  -6   9   7        4.28        0.59      3.70 o 
  -5   9   7        9.22        5.35      3.83 o 
  -4   9   7        5.23        4.60      4.32 o 
  -3   9   7      238.81      239.74      7.81 o 
  -2   9   7       31.99       44.59      9.91 o 
  -1   9   7       98.27      103.43      7.40 o 
   0   9   7       18.57       17.70      3.83 o 
   1   9   7      110.67      102.28      4.25 o 
   2   9   7       18.92       23.58      3.60 o 
   3   9   7        3.17        3.50      6.14 o 
   4   9   7        6.83        4.81      6.30 o 
   5   9   7        0.27        2.12      1.41 o 
   6   9   7      147.98      144.35     10.47 o 
   7   9   7        5.10        3.83      4.53 o 
   8   9   7       31.06       29.41      9.94 o 
  -6  10   7        5.78        8.14      2.92 o 
  -5  10   7        0.75        1.48      3.81 o 
  -4  10   7        2.51       -1.06      2.86 o 
  -3  10   7        1.76        1.98      5.02 o 
  -2  10   7        1.18        5.12      5.27 o 
  -1  10   7        0.02       -1.62      3.46 o 
   0  10   7       40.72       35.39      4.53 o 
   1  10   7      102.61       96.50      5.45 o 
   2  10   7        2.68        1.29      3.81 o 
   3  10   7        0.83       -1.51      3.68 o 
   4  10   7        6.89        8.50      4.10 o 
   5  10   7        3.09        2.16      2.73 o 
   6  10   7        6.71       12.90      4.00 o 
   7  10   7       23.30       14.66      4.59 o 
  -5  11   7        4.28        7.34      3.72 o 
  -4  11   7        0.65        5.11      3.88 o 
  -3  11   7        6.50        8.50      7.91 o 
  -2  11   7        0.30       -1.94      3.67 o 
  -1  11   7        8.40        6.80      4.03 o 
   0  11   7        0.04        1.85      2.81 o 
   1  11   7        2.92        1.95      4.19 o 
   2  11   7        2.11        2.57      4.06 o 
   3  11   7        0.13        0.49      3.60 o 
   4  11   7        0.81        4.30      4.19 o 
   5  11   7       14.15       12.33      4.34 o 
   6  11   7        2.49        9.22      4.13 o 
  -3  12   7        0.05       -2.75      2.75 o 
  -2  12   7        8.72        3.20      2.45 o 
  -1  12   7        3.61        2.14      3.07 o 
   0  12   7        9.66        9.19      4.36 o 
   1  12   7       10.11        9.99      4.92 o 
   2  12   7        3.21        0.08      1.39 o 
   3  12   7        0.35        0.59      4.01 o 
   4  12   7        0.91        3.31      8.01 o 
   5  12   7        1.24        6.04      4.28 o 
  -1  13   7        0.82        8.16      6.05 o 
   0  13   7        1.03        3.03      3.06 o 
   1  13   7        9.24       11.22      6.43 o 
   2  13   7        0.30       -3.60      8.68 o 
   1  -8   8        4.69        6.27      2.31 o 
   2  -8   8        9.50        8.65      2.19 o 
   3  -8   8        0.29        8.21      2.95 o 
  -2  -7   8        5.31       16.14      3.80 o 
  -1  -7   8        7.35        8.98      3.96 o 
   0  -7   8        0.99        0.17      1.33 o 
   1  -7   8        1.95        3.57      1.63 o 
   2  -7   8        1.94        0.05      1.65 o 
   3  -7   8        0.00        2.73      2.94 o 
   4  -7   8        0.91       11.27      6.04 o 
   5  -7   8        2.73       -1.27      3.53 o 
   6  -7   8        0.20        1.58      6.69 o 
  -3  -6   8        6.95        1.09      5.80 o 
  -2  -6   8       14.48       18.31      6.59 o 
  -1  -6   8       27.50       32.24      2.61 o 
   0  -6   8        0.08       -1.62      1.93 o 
   1  -6   8        0.07       -1.03      1.38 o 
   2  -6   8        6.45        3.21      1.20 o 
   3  -6   8        0.68        1.01      1.36 o 
   4  -6   8        1.59        0.77      2.63 o 
   5  -6   8        3.83        5.91      3.67 o 
   6  -6   8        7.81        8.98      7.30 o 
   7  -6   8        8.35        4.87      4.41 o 
  -4  -5   8        3.12        1.06      6.48 o 
  -3  -5   8        5.72        2.21      1.41 o 
  -2  -5   8        2.07        1.86      2.42 o 
  -1  -5   8        0.19        1.14      1.69 o 
   0  -5   8       22.99       23.00      9.78 o 
   1  -5   8        7.94        8.10      1.38 o 
   2  -5   8       44.45       54.74      2.37 o 
   3  -5   8        0.76       -0.76      1.43 o 
   4  -5   8       29.57       27.46      1.18 o 
   5  -5   8        0.75       -3.45      3.45 o 
   6  -5   8        1.49        4.77      3.88 o 
   7  -5   8        8.41        7.02      7.64 o 
   8  -5   8        1.20       -1.02      3.36 o 
  -5  -4   8        2.73        0.65      5.00 o 
  -4  -4   8       12.64       18.40      4.22 o 
  -3  -4   8        0.97        2.11      2.07 o 
  -2  -4   8        3.05        4.07      1.85 o 
  -1  -4   8       22.91       25.82      1.99 o 
   0  -4   8        2.03        3.66      1.92 o 
   1  -4   8      166.35      181.87      7.35 o 
   2  -4   8      165.40      179.51      5.36 o 
   3  -4   8       35.36       35.42      2.61 o 
   4  -4   8       29.68       31.68      7.02 o 
   5  -4   8        9.23       10.20      3.93 o 
   6  -4   8        2.51        4.41      3.76 o 
   7  -4   8       13.12       12.54      4.54 o 
   8  -4   8        4.11        2.21      3.29 o 
   9  -4   8        1.45       -1.01      3.30 o 
  -6  -3   8        0.42        2.21      5.83 o 
  -5  -3   8       22.25       30.99     13.90 o 
  -4  -3   8       12.53       20.85      5.52 o 
  -3  -3   8        0.00        3.62      3.89 o 
  -2  -3   8        0.96        0.84      2.03 o 
  -1  -3   8        6.45        5.28      2.49 o 
   0  -3   8      121.55      124.23     13.20 o 
   1  -3   8      106.58      110.74      4.44 o 
   2  -3   8      166.64      182.32     12.97 o 
   3  -3   8      158.99      174.16      8.44 o 
   4  -3   8       14.23       15.52      6.52 o 
   5  -3   8        1.74        0.77      5.46 o 
   6  -3   8        4.37        7.40      6.58 o 
   7  -3   8        0.96       -2.46      6.66 o 
   8  -3   8        0.83        3.86      3.35 o 
   9  -3   8       20.43       35.39      3.89 o 
  10  -3   8        0.06        0.20      2.70 o 
  -7  -2   8        0.38        2.90      4.36 o 
  -6  -2   8        0.59       -3.30      4.01 o 
  -5  -2   8        3.41       -2.74      5.08 o 
  -4  -2   8        9.33        7.23      2.91 o 
  -3  -2   8        0.00       -1.21      2.29 o 
  -2  -2   8        9.25       10.94      2.86 o 
  -1  -2   8       12.03       15.73      3.93 o 
   0  -2   8       47.39       51.78      2.25 o 
   1  -2   8        6.80       10.25      1.91 o 
   2  -2   8       39.84       38.76      2.34 o 
   3  -2   8       44.99       43.95      2.15 o 
   4  -2   8       27.47       24.09      7.09 o 
   5  -2   8       18.78       15.96      6.86 o 
   6  -2   8       21.53       34.27      4.53 o 
   7  -2   8       17.24        4.09      3.88 o 
   8  -2   8        0.50       -0.83      3.57 o 
   9  -2   8        1.27        0.79      2.47 o 
  10  -2   8        0.02        1.23      2.72 o 
  -7  -1   8        6.24        6.11      3.76 o 
  -6  -1   8        3.49        1.28      5.21 o 
  -5  -1   8        1.71        0.90      3.17 o 
  -4  -1   8        3.50        0.72      2.45 o 
  -3  -1   8       38.90       47.51      8.98 o 
  -2  -1   8        8.41       10.19      3.09 o 
  -1  -1   8       32.26       30.81      3.21 o 
   0  -1   8        0.00        1.49      1.89 o 
   1  -1   8       43.58       52.87      3.24 o 
   2  -1   8       36.32       36.71      3.20 o 
   3  -1   8        9.04       14.82      5.83 o 
   4  -1   8        1.36        4.06      5.55 o 
   5  -1   8        1.71        2.98      3.31 o 
   6  -1   8       17.33       26.93      4.22 o 
   7  -1   8        7.07        8.62      3.57 o 
   8  -1   8        1.73       -0.55      5.86 o 
   9  -1   8        0.53       -0.16      5.88 o 
  10  -1   8        2.48        1.94      6.73 o 
  -7   0   8        0.31        2.57      5.70 o 
  -6   0   8       11.13       15.17      4.44 o 
  -5   0   8        8.16       28.01      9.18 o 
  -4   0   8       81.13       76.39      4.85 o 
  -3   0   8        8.07        4.71      2.53 o 
  -2   0   8       53.81       59.80      3.43 o 
  -1   0   8      139.33      139.47      6.11 o 
   0   0   8       22.03       26.22      2.46 o 
   1   0   8        1.29        1.94      1.46 o 
   2   0   8       13.72       18.81      2.65 o 
   3   0   8       21.21       20.62      1.85 o 
   4   0   8       60.71       46.26      4.24 o 
   5   0   8        7.04        9.79      3.47 o 
   6   0   8        9.17       10.67      6.43 o 
   7   0   8        0.02       -1.40      3.01 o 
   8   0   8        0.04        2.72      3.37 o 
   9   0   8        4.69        0.94      3.27 o 
  10   0   8        0.62        2.36      3.50 o 
  11   0   8        0.67       -2.05      3.89 o 
  -8   1   8        0.10        9.34      8.18 o 
  -7   1   8       11.44       14.13      6.58 o 
  -6   1   8        0.30        7.23      5.21 o 
  -5   1   8      179.90      216.60      7.56 o 
  -4   1   8        8.09        7.27      2.82 o 
  -3   1   8        5.26        4.49      3.28 o 
  -2   1   8        6.74       12.64      3.17 o 
  -1   1   8        5.79        4.77      2.50 o 
   0   1   8       16.12       21.99      1.98 o 
   1   1   8       87.86      101.94      4.37 o 
   2   1   8        1.95        1.15      2.09 o 
   3   1   8       87.73       80.57      1.61 o 
   4   1   8        1.20        4.35      2.83 o 
   5   1   8       19.19       18.90      6.12 o 
   6   1   8      135.48      145.29      6.09 o 
   7   1   8        4.43        6.08      1.84 o 
   8   1   8        0.08        0.40      1.35 o 
   9   1   8        3.46        2.10      0.73 o 
  10   1   8       30.96       42.74      4.81 o 
  11   1   8        0.04        4.85      3.76 o 
  -8   2   8        1.06       -1.96      6.26 o 
  -7   2   8        0.32        2.99      5.67 o 
  -6   2   8        4.48        8.55      6.30 o 
  -5   2   8       14.76        9.10      3.88 o 
  -4   2   8       28.29       39.90      7.80 o 
  -3   2   8       39.26       37.67      4.47 o 
  -2   2   8        5.29        7.20      2.55 o 
  -1   2   8        6.66        5.52      3.86 o 
   0   2   8        4.46        2.20      4.22 o 
   1   2   8        5.99        7.49      1.74 o 
   2   2   8       71.59       75.39      3.71 o 
   3   2   8      714.24      760.09      9.41 o 
   4   2   8       33.54       34.63      2.06 o 
   5   2   8      108.72      121.50      2.71 o 
   6   2   8       65.01       71.59      2.54 o 
   7   2   8        1.60        1.36      0.87 o 
   8   2   8       27.57       30.80      2.97 o 
   9   2   8        0.81       -0.67      1.87 o 
  10   2   8        0.00        4.69      3.16 o 
  11   2   8        3.41        8.50      3.62 o 
  -8   3   8        1.18       -2.36      6.27 o 
  -7   3   8        4.26        4.66      7.83 o 
  -6   3   8        1.24       -3.08      3.08 o 
  -5   3   8       17.79       17.39      3.38 o 
  -4   3   8       10.10        7.47      5.09 o 
  -3   3   8       82.63       82.13      5.39 o 
  -2   3   8       87.16       95.96      6.83 o 
  -1   3   8       81.33       87.01      7.67 o 
   0   3   8      203.10      206.66      6.47 o 
   1   3   8       24.35       29.81      2.86 o 
   2   3   8      151.34      147.11      4.29 o 
   3   3   8       80.90       80.42      3.58 o 
   4   3   8       36.14       43.96      1.81 o 
   5   3   8       30.52       29.38      1.87 o 
   6   3   8       62.13       68.65      1.86 o 
   7   3   8      125.99      139.42      3.05 o 
   8   3   8       10.03        8.67      2.10 o 
   9   3   8        0.02       -0.34      1.32 o 
  10   3   8        7.62        6.84      1.74 o 
  11   3   8        0.18       -0.62      2.77 o 
  -8   4   8        0.58        3.08      4.70 o 
  -7   4   8        0.21       -2.58      3.87 o 
  -6   4   8        6.47       -1.27      7.15 o 
  -5   4   8        0.06       -3.62      3.62 o 
  -4   4   8       88.75       85.57      5.28 o 
  -3   4   8        5.80        5.76      2.97 o 
  -2   4   8        0.17       -2.94      5.35 o 
  -1   4   8      109.83      102.29      4.60 o 
   0   4   8      141.94      151.21      4.83 o 
   1   4   8      105.47      129.95      3.28 o 
   2   4   8        0.44        1.18      1.82 o 
   3   4   8       67.32       77.85      7.92 o 
   4   4   8        1.05        3.40      3.32 o 
   5   4   8      106.95      115.45      2.81 o 
   6   4   8       19.45       23.91      4.22 o 
   7   4   8       97.25      106.66      3.69 o 
   8   4   8        2.38        4.34      1.65 o 
   9   4   8        0.36        1.12      1.39 o 
  10   4   8        1.30       -0.70      1.59 o 
  -8   5   8        0.37        7.56      3.83 o 
  -7   5   8        2.62        7.42      3.86 o 
  -6   5   8        0.00       -0.89      2.89 o 
  -5   5   8        0.85        2.33      3.60 o 
  -4   5   8      104.45      108.16      4.75 o 
  -3   5   8        0.79        0.41      3.18 o 
  -2   5   8      192.53      177.55      7.37 o 
  -1   5   8       61.81       63.86      4.39 o 
   0   5   8      589.29      608.44     10.60 o 
   1   5   8       19.65       17.66      4.20 o 
   2   5   8        0.01        0.36      2.03 o 
   3   5   8       43.28       47.11      2.31 o 
   4   5   8       39.96       42.37      5.26 o 
   5   5   8       11.94        9.92      1.68 o 
   6   5   8       11.78       10.90      2.50 o 
   7   5   8        3.71        3.60      1.94 o 
   8   5   8        1.68       -0.29      1.34 o 
   9   5   8        4.65        7.11      2.94 o 
  10   5   8        0.07        0.17      1.80 o 
  -7   6   8        0.11       -2.46      6.09 o 
  -6   6   8        5.42        3.11      3.94 o 
  -5   6   8        8.32        3.43      3.81 o 
  -4   6   8       15.43       12.47      3.67 o 
  -3   6   8        3.12        5.68      3.66 o 
  -2   6   8       62.70       60.84      7.19 o 
  -1   6   8      163.33      161.10      6.24 o 
   0   6   8      198.83      220.27      5.40 o 
   1   6   8      209.97      205.48     11.21 o 
   2   6   8        6.86        1.38      2.50 o 
   3   6   8       31.55       33.00      4.38 o 
   4   6   8       63.17       69.47      4.17 o 
   5   6   8        1.54        2.26      1.70 o 
   6   6   8        1.38        0.31      1.18 o 
   7   6   8        3.18        1.91      1.62 o 
   8   6   8        0.32        0.98      1.50 o 
   9   6   8        2.84        2.33      1.65 o 
  10   6   8        1.97        3.28      4.40 o 
  -7   7   8        1.77        3.88      4.27 o 
  -6   7   8        1.66        3.64      6.36 o 
  -5   7   8        6.75        6.33      3.31 o 
  -4   7   8        2.71        1.97      2.88 o 
  -3   7   8       26.48       26.32      8.58 o 
  -2   7   8        1.22        4.41      2.81 o 
  -1   7   8        0.00        0.39      3.06 o 
   0   7   8        0.59        1.74      2.93 o 
   1   7   8      147.41      159.41      7.78 o 
   2   7   8       82.81       85.14      3.73 o 
   3   7   8       19.51       26.17      2.72 o 
   4   7   8       41.17       59.46      7.18 o 
   5   7   8       41.02       45.46      3.33 o 
   6   7   8       12.31       10.31      1.57 o 
   7   7   8        2.87        1.90      3.00 o 
   8   7   8        1.12        2.50      1.49 o 
   9   7   8        0.61        0.82      3.07 o 
  -7   8   8        0.37       -3.62      3.62 o 
  -6   8   8        9.31        8.88      6.18 o 
  -5   8   8        0.07       -0.45      3.40 o 
  -4   8   8        0.36       -3.85      5.35 o 
  -3   8   8       37.32       38.95      3.78 o 
  -2   8   8       27.41       34.24      4.22 o 
  -1   8   8       10.53        9.90      2.94 o 
   0   8   8       10.41       15.06      3.55 o 
   1   8   8       43.47       46.05      4.47 o 
   2   8   8       73.47       75.68      3.70 o 
   3   8   8        0.20        0.47      5.25 o 
   4   8   8       45.24       44.67      7.04 o 
   5   8   8        7.37        4.69      2.41 o 
   6   8   8      103.91      103.37      3.55 o 
   7   8   8        8.98       15.52      4.46 o 
   8   8   8        0.03       -0.97      3.56 o 
   9   8   8       22.93       34.13      5.78 o 
  -6   9   8        0.31        0.85      4.01 o 
  -5   9   8        0.01       -3.14      3.14 o 
  -4   9   8        0.97        3.19      3.86 o 
  -3   9   8       70.25       71.38      8.52 o 
  -2   9   8        3.54        1.68      5.09 o 
  -1   9   8      103.76       92.00      4.47 o 
   0   9   8        2.21        2.37      2.58 o 
   1   9   8       41.28       40.22      7.42 o 
   2   9   8        0.49        3.54      4.32 o 
   3   9   8       12.76        7.17      6.53 o 
   4   9   8       20.01       15.25      6.56 o 
   5   9   8        3.39        4.99      2.24 o 
   6   9   8       12.42        7.33      1.76 o 
   7   9   8        0.07       -0.93      2.32 o 
   8   9   8       30.94       43.21     17.83 o 
  -5  10   8        4.53        3.29      4.15 o 
  -4  10   8        5.79        3.45      5.54 o 
  -3  10   8        6.76        5.49      4.76 o 
  -2  10   8        3.24        0.26      2.65 o 
  -1  10   8        2.86        2.86      3.10 o 
   0  10   8       11.90        9.84      3.08 o 
   1  10   8        9.38       12.01      3.63 o 
   2  10   8        3.75        6.37      7.36 o 
   3  10   8       31.79       19.40      7.82 o 
   4  10   8       28.34       28.67      8.05 o 
   5  10   8        0.68        0.45      1.44 o 
   6  10   8       22.00       13.01      3.67 o 
   7  10   8        5.45        1.36      3.32 o 
  -4  11   8        9.48       16.18      4.98 o 
  -3  11   8        1.46        1.56      3.40 o 
  -2  11   8        0.03        0.03      2.94 o 
  -1  11   8        0.13       -2.69      2.98 o 
   0  11   8        3.17        1.26      3.22 o 
   1  11   8        0.21        1.28      3.29 o 
   2  11   8        1.54       -4.74      7.59 o 
   3  11   8        3.20       -0.62      3.70 o 
   4  11   8       10.09       16.86      4.68 o 
   5  11   8        3.80        6.67      3.22 o 
   6  11   8        4.18        7.15      5.23 o 
  -3  12   8        1.84       -2.02      3.46 o 
  -2  12   8        0.00       -1.09      3.71 o 
  -1  12   8        3.33        6.97      6.02 o 
   0  12   8        7.99       17.13      6.46 o 
   1  12   8        9.86       -1.40      7.69 o 
   2  12   8        0.58        3.50      4.58 o 
   3  12   8       21.39       25.22      5.52 o 
   4  12   8        4.21        8.63      4.85 o 
   0  13   8        2.12        0.16      2.30 o 
   1  13   8        0.04        3.25      2.07 o 
   0  -7   9        8.23       24.24      9.07 o 
   1  -7   9        8.34        4.21      1.50 o 
   2  -7   9        5.78        2.49      1.45 o 
   3  -7   9        3.66        9.90      5.57 o 
   4  -7   9        2.68        2.62      3.42 o 
  -2  -6   9        0.04        0.58      1.97 o 
  -1  -6   9       14.60       10.91      2.32 o 
   0  -6   9        2.76        4.23      1.46 o 
   1  -6   9        0.35        2.83      1.92 o 
   2  -6   9        0.03        6.46      4.03 o 
   3  -6   9       14.17       19.38      5.96 o 
   4  -6   9        1.35       -3.42      3.42 o 
   5  -6   9        5.78       17.89      7.41 o 
   6  -6   9        2.92        2.23      6.89 o 
  -3  -5   9        0.01        0.25      1.38 o 
  -2  -5   9       16.16       12.33      6.88 o 
  -1  -5   9        4.78        2.87      1.79 o 
   0  -5   9       29.23       44.44      2.60 o 
   1  -5   9       13.73       19.83      1.32 o 
   2  -5   9        2.09        1.59      1.53 o 
   3  -5   9        2.15        0.14      1.58 o 
   4  -5   9       16.46       28.28      4.22 o 
   5  -5   9        0.92       -2.13      3.53 o 
   6  -5   9       17.54        9.84      7.44 o 
   7  -5   9        0.59        2.41      4.19 o 
   8  -5   9        1.44        5.07      4.81 o 
  -4  -4   9        1.12        3.12      2.08 o 
  -3  -4   9        4.31        3.63      1.71 o 
  -2  -4   9        1.84        4.83      3.17 o 
  -1  -4   9        4.71        5.83      2.19 o 
   0  -4   9        5.69        4.35      1.64 o 
   1  -4   9        8.85       13.18      1.83 o 
   2  -4   9        3.77        5.55      1.11 o 
   3  -4   9       36.59       33.20      5.66 o 
   4  -4   9       14.35       10.00      3.81 o 
   5  -4   9       10.09        7.41      3.89 o 
   6  -4   9        1.85        3.71      3.91 o 
   7  -4   9       19.58       14.48      8.28 o 
   8  -4   9        1.55       -0.62      7.31 o 
  -5  -3   9        0.58        0.21      7.71 o 
  -4  -3   9        1.61        9.91      8.66 o 
  -3  -3   9        0.73        4.81      3.32 o 
  -2  -3   9        0.86        1.70      1.46 o 
  -1  -3   9       40.23       45.23      4.72 o 
   0  -3   9        0.19       -1.66      1.66 o 
   1  -3   9       12.10       13.73      2.39 o 
   2  -3   9        2.13        0.88      1.86 o 
   3  -3   9        1.46        0.08      0.69 o 
   4  -3   9        5.42        9.55      3.60 o 
   5  -3   9       46.41       45.72      5.02 o 
   6  -3   9        4.17       10.62      4.06 o 
   7  -3   9       13.86       12.85      4.50 o 
   8  -3   9        1.50       -2.07      4.09 o 
   9  -3   9        3.73        2.61      4.40 o 
  -6  -2   9        0.04       -2.88      4.10 o 
  -5  -2   9        0.00       -3.24      3.69 o 
  -4  -2   9        0.00        0.76      3.01 o 
  -3  -2   9        0.04        0.93      4.99 o 
  -2  -2   9       58.07       75.64     25.10 o 
  -1  -2   9       40.87       39.95      6.88 o 
   0  -2   9        8.45       11.43      4.06 o 
   1  -2   9        0.98        2.88      1.67 o 
   2  -2   9      157.68      166.84      3.72 o 
   3  -2   9       75.71       66.27      1.33 o 
   4  -2   9      120.64      144.36      6.39 o 
   5  -2   9        1.81       -2.04      3.27 o 
   6  -2   9        5.15        4.20      6.42 o 
   7  -2   9        4.84        2.26      6.43 o 
   8  -2   9        2.15        2.12      3.75 o 
   9  -2   9        0.35        1.47      3.93 o 
  10  -2   9        0.24       -0.26      4.07 o 
  -6  -1   9        3.33       -2.29      3.93 o 
  -5  -1   9        8.57        9.63      4.67 o 
  -4  -1   9       26.28       28.60      4.14 o 
  -3  -1   9        4.02        3.06      2.97 o 
  -2  -1   9       23.55       31.44      3.38 o 
  -1  -1   9        4.45        3.90      2.37 o 
   0  -1   9        2.14       -0.96      2.59 o 
   1  -1   9        0.90        3.29      1.42 o 
   2  -1   9        0.53        0.54      0.93 o 
   3  -1   9        0.42        0.22      2.11 o 
   4  -1   9        4.98        8.73      6.27 o 
   5  -1   9        6.00        1.29      5.55 o 
   6  -1   9        0.10       -2.04      5.95 o 
   7  -1   9        1.34       -0.15      3.26 o 
   8  -1   9        1.54       -1.19      3.57 o 
   9  -1   9        1.48       -0.90      3.67 o 
  10  -1   9        0.75       -0.72      3.84 o 
  -7   0   9        0.89        6.82      6.11 o 
  -6   0   9       11.57       13.91      4.67 o 
  -5   0   9       10.02       20.68      4.37 o 
  -4   0   9        9.69        6.72      3.50 o 
  -3   0   9        9.32        5.85      6.35 o 
  -2   0   9       51.14       56.13      5.20 o 
  -1   0   9       30.90       43.52      2.78 o 
   0   0   9       23.19       31.21      4.67 o 
   1   0   9        7.36        7.83      2.76 o 
   2   0   9       21.15       23.42      3.01 o 
   3   0   9        0.08       -0.17      0.64 o 
   4   0   9        0.17       -3.16      5.62 o 
   5   0   9        5.79        6.11      3.44 o 
   6   0   9       10.47        8.10      3.63 o 
   7   0   9       22.40       34.53      4.37 o 
   8   0   9        5.60        2.49      6.06 o 
   9   0   9        0.31       -1.61      6.11 o 
  10   0   9        1.35        0.44      6.06 o 
  -7   1   9        5.14       -1.39      3.51 o 
  -6   1   9       14.25       20.76      6.74 o 
  -5   1   9       35.45       33.38      4.65 o 
  -4   1   9        0.63        3.82      4.75 o 
  -3   1   9       23.71       28.09      5.30 o 
  -2   1   9        5.16        2.69      2.81 o 
  -1   1   9        1.01        2.55      2.68 o 
   0   1   9       26.00       23.41      2.61 o 
   1   1   9       15.75       16.67      1.96 o 
   2   1   9        6.40        4.49      1.82 o 
   3   1   9      204.83      200.65      6.96 o 
   4   1   9       20.31       23.34      6.65 o 
   5   1   9        5.86        5.83      3.44 o 
   6   1   9      150.50      184.80     10.52 o 
   7   1   9        0.00       -1.87      3.03 o 
   8   1   9       11.36        3.45      3.36 o 
   9   1   9       11.52       15.33      3.96 o 
  10   1   9        8.50       12.62      7.00 o 
  -7   2   9        0.07        7.88      7.24 o 
  -6   2   9        2.10        1.19      5.31 o 
  -5   2   9        5.39        6.46      5.87 o 
  -4   2   9       13.24       10.18      3.65 o 
  -3   2   9       80.25       72.45      4.54 o 
  -2   2   9       10.16        7.78      2.63 o 
  -1   2   9       13.22       14.75      2.49 o 
   0   2   9        0.27       -0.45      2.00 o 
   1   2   9        4.05        5.10      1.94 o 
   2   2   9      270.13      282.33     13.32 o 
   3   2   9        4.57        5.76      1.62 o 
   4   2   9       58.13       67.91      8.17 o 
   5   2   9       90.69      105.44      2.22 o 
   6   2   9        1.05        0.60      0.59 o 
   7   2   9       35.66       36.05      1.21 o 
   8   2   9        0.17       -0.37      0.93 o 
   9   2   9        0.44        2.77      3.14 o 
  10   2   9        5.41        4.79      5.90 o 
  -7   3   9        0.11        9.08      6.63 o 
  -6   3   9       16.68       17.41      6.25 o 
  -5   3   9       16.38       25.52      8.41 o 
  -4   3   9       12.24        6.07      3.53 o 
  -3   3   9       32.00       32.42      3.31 o 
  -2   3   9       20.42       20.49      5.47 o 
  -1   3   9       31.50       26.49      5.01 o 
   0   3   9        1.99        1.78      3.29 o 
   1   3   9        0.66        0.99      2.74 o 
   2   3   9       19.58       24.25      3.37 o 
   3   3   9        0.12       -1.05      1.27 o 
   4   3   9        0.52        3.44      1.94 o 
   5   3   9        1.71        1.64      1.32 o 
   6   3   9       86.50       89.98      2.35 o 
   7   3   9       32.38       30.31      1.92 o 
   8   3   9        0.47        1.30      1.79 o 
   9   3   9       16.46       14.15      2.67 o 
  10   3   9        3.72        1.27      2.77 o 
  -7   4   9        5.49       16.26      4.86 o 
  -6   4   9        4.24        4.28      5.78 o 
  -5   4   9        7.28       11.89      8.62 o 
  -4   4   9       26.78       20.39      4.27 o 
  -3   4   9        2.78        0.50      2.40 o 
  -2   4   9      282.70      290.05     11.16 o 
  -1   4   9       10.16       13.15      3.51 o 
   0   4   9        0.01        1.75      2.46 o 
   1   4   9       90.11       93.26      5.15 o 
   2   4   9        2.83        7.24      2.22 o 
   3   4   9       13.55       10.79      2.71 o 
   4   4   9        0.10       -0.13      2.92 o 
   5   4   9       18.79       24.38      3.15 o 
   6   4   9       16.16       20.74      2.85 o 
   7   4   9       22.21       22.09      2.01 o 
   8   4   9        4.92        1.96      1.63 o 
   9   4   9        0.89       -0.85      1.38 o 
  10   4   9        2.69        2.29      1.34 o 
  -7   5   9        0.13        6.67      3.93 o 
  -6   5   9       19.88       16.83      9.22 o 
  -5   5   9        1.69       -2.61      5.25 o 
  -4   5   9        0.17        2.13      3.40 o 
  -3   5   9       84.07       86.06      7.00 o 
  -2   5   9       44.38       40.46      7.46 o 
  -1   5   9       51.47       44.79      4.30 o 
   0   5   9       77.60       80.33      7.09 o 
   1   5   9        7.79       10.30      2.29 o 
   2   5   9        0.28        1.47      2.07 o 
   3   5   9       12.98       12.52      2.36 o 
   4   5   9        4.02        3.78      4.17 o 
   5   5   9        0.46        0.68      1.85 o 
   6   5   9        0.98        1.43      1.43 o 
   7   5   9       31.79       29.70      3.01 o 
   8   5   9        3.67        4.97      1.34 o 
   9   5   9        8.74       10.52      2.36 o 
  10   5   9        0.14        0.38      1.29 o 
  -7   6   9        0.07        4.20      4.48 o 
  -6   6   9        0.62        1.59      5.45 o 
  -5   6   9       12.25        9.58      5.98 o 
  -4   6   9        0.03        1.97      3.44 o 
  -3   6   9        0.41        4.36      4.95 o 
  -2   6   9       64.09       81.04      4.83 o 
  -1   6   9       47.80       45.17      3.66 o 
   0   6   9      301.42      306.69      7.91 o 
   1   6   9        1.13        1.41      2.58 o 
   2   6   9        0.22        0.81      1.94 o 
   3   6   9       21.33       27.78      2.42 o 
   4   6   9        2.71        7.62      4.87 o 
   5   6   9        8.12       10.16      2.05 o 
   6   6   9        0.14        1.74      1.58 o 
   7   6   9        1.69        3.45      1.58 o 
   8   6   9        0.05        0.43      1.44 o 
   9   6   9        3.93        1.96      1.60 o 
  10   6   9        0.34        0.29      1.22 o 
  -7   7   9        6.63        2.90      7.08 o 
  -6   7   9        5.17        2.12      4.20 o 
  -5   7   9       27.48       14.73      8.21 o 
  -4   7   9        0.96       -0.77      2.84 o 
  -3   7   9       21.12       31.91      8.10 o 
  -2   7   9        9.09       10.68      5.21 o 
  -1   7   9       75.03       90.66      6.92 o 
   0   7   9      144.96      132.68      5.72 o 
   1   7   9       31.54       42.83      3.30 o 
   2   7   9       32.01       43.87     12.83 o 
   3   7   9        8.19       19.43      7.67 o 
   4   7   9        0.13        2.57      2.62 o 
   5   7   9        6.65        5.34      1.54 o 
   6   7   9        2.05        2.33      1.51 o 
   7   7   9        0.27       -0.73      1.40 o 
   8   7   9        0.33        0.87      1.91 o 
   9   7   9        0.69        7.27      2.62 o 
  -6   8   9        1.56        0.80      3.94 o 
  -5   8   9        2.76        3.85      3.23 o 
  -4   8   9        0.79       -2.15      3.02 o 
  -3   8   9       23.21       18.22      3.47 o 
  -2   8   9        2.24        1.41      3.45 o 
  -1   8   9       61.41       52.60      6.33 o 
   0   8   9       38.65       51.11     10.36 o 
   1   8   9        0.02       -0.17      2.11 o 
   2   8   9       44.15       38.01     10.03 o 
   3   8   9        1.84        1.49      2.08 o 
   4   8   9        1.69       -0.23      4.66 o 
   5   8   9       50.54       60.19      4.36 o 
   6   8   9       32.93       44.59      2.59 o 
   7   8   9        1.90        1.32      1.72 o 
   8   8   9        0.01       -0.19      1.22 o 
   9   8   9        0.31        0.86      2.28 o 
  -6   9   9        0.06        0.27      5.77 o 
  -5   9   9        4.10        3.67      4.13 o 
  -4   9   9        2.31        4.31      3.92 o 
  -3   9   9        2.03        2.01      3.60 o 
  -2   9   9       20.83       23.53      4.51 o 
  -1   9   9      110.64      115.96      6.13 o 
   0   9   9        0.13       -1.51      3.26 o 
   1   9   9       28.86       31.01      3.27 o 
   2   9   9        2.48       -0.26      2.68 o 
   3   9   9       31.76       27.32      7.49 o 
   4   9   9       19.03       16.48      6.74 o 
   5   9   9        6.95        8.04      1.67 o 
   6   9   9        5.66        2.58      1.67 o 
   7   9   9        5.99        3.11      2.76 o 
   8   9   9        6.16        3.29      3.06 o 
  -5  10   9       17.05       15.17      4.69 o 
  -4  10   9        0.40        4.84      3.45 o 
  -3  10   9        2.08       -1.84      3.07 o 
  -2  10   9        0.10        6.16      3.99 o 
  -1  10   9        4.70        4.52      3.91 o 
   0  10   9        6.17        4.06      5.07 o 
   1  10   9        1.49        2.90      4.75 o 
   2  10   9       13.40        7.24      3.38 o 
   3  10   9       11.72        9.99      7.20 o 
   4  10   9        0.60        2.31      6.08 o 
   5  10   9        9.23        8.29      2.22 o 
   6  10   9       33.49       33.90      3.47 o 
   7  10   9        1.43       -0.90      4.33 o 
  -4  11   9        1.03       -2.27      4.21 o 
  -3  11   9        0.44        0.51      3.75 o 
  -2  11   9        6.90        0.95      5.08 o 
  -1  11   9        0.29        3.47      7.49 o 
   0  11   9        4.30        2.61      5.11 o 
   1  11   9       33.66       47.16     12.38 o 
   2  11   9       24.56       21.45      8.63 o 
   3  11   9        0.10        0.68      6.43 o 
   4  11   9        1.82       -0.83      6.32 o 
   5  11   9        5.61        8.28      4.20 o 
   6  11   9        0.00       -1.92      3.48 o 
  -2  12   9        0.48        2.05      5.91 o 
  -1  12   9        2.54        2.41      3.28 o 
   0  12   9        0.00        2.61      3.70 o 
   1  12   9        3.64        7.29      3.98 o 
   2  12   9        0.48        3.16      8.00 o 
   3  12   9        4.18        3.62      7.92 o 
   4  12   9        3.51        4.48      4.54 o 
   0  -6  10        0.43       -1.28      1.28 o 
   1  -6  10       12.70       11.93      2.82 o 
   2  -6  10        0.46       -2.92      2.92 o 
   3  -6  10        0.08       -5.03      5.60 o 
   4  -6  10        9.69       14.64      4.01 o 
   5  -6  10        0.82        8.50      7.13 o 
  -2  -5  10        3.61        0.49      2.66 o 
  -1  -5  10        4.42        3.56      2.48 o 
   0  -5  10        0.65        1.73      2.64 o 
   1  -5  10        0.20        1.46      1.55 o 
   2  -5  10        3.54        1.69      1.08 o 
   3  -5  10        8.24       14.82      3.71 o 
   4  -5  10        3.27       -3.44      3.44 o 
   5  -5  10        2.06        2.44      6.37 o 
   6  -5  10        6.20        1.68      4.15 o 
   7  -5  10        6.46       -4.35      4.68 o 
  -3  -4  10        1.11        2.89      3.18 o 
  -2  -4  10       11.48       12.70      8.05 o 
  -1  -4  10        1.66        3.62      2.46 o 
   0  -4  10       30.00       35.12      2.18 o 
   1  -4  10        7.12        8.52      2.74 o 
   2  -4  10        9.38       13.46      1.20 o 
   3  -4  10       26.46       25.53      9.24 o 
   4  -4  10        1.94        8.75      3.80 o 
   5  -4  10       29.74       16.44      7.49 o 
   6  -4  10        0.22       -0.44      6.35 o 
   7  -4  10        1.64        5.72      4.51 o 
   8  -4  10        0.00        0.16      4.17 o 
  -4  -3  10        0.52        2.85      2.86 o 
  -3  -3  10        6.05        4.84      3.70 o 
  -2  -3  10       25.41       19.36      3.30 o 
  -1  -3  10        0.87       -0.36      1.55 o 
   0  -3  10        1.29        2.33      1.46 o 
   1  -3  10        8.65        5.79      2.68 o 
   2  -3  10       90.25      109.42      5.85 o 
   3  -3  10        2.99        2.60      1.24 o 
   4  -3  10       56.44       63.84      5.36 o 
   5  -3  10       16.53       22.19      4.58 o 
   6  -3  10        0.23       -0.68      3.58 o 
   7  -3  10        9.05       14.01      8.13 o 
   8  -3  10        0.05        2.33      7.80 o 
  -5  -2  10        2.45        1.72      5.48 o 
  -4  -2  10        0.66        1.78      3.33 o 
  -3  -2  10       13.71       12.66      3.48 o 
  -2  -2  10        8.80        8.86      2.89 o 
  -1  -2  10        0.20       -1.55      3.15 o 
   0  -2  10       29.56       29.03      1.91 o 
   1  -2  10        7.20        8.83      2.18 o 
   2  -2  10        1.27        2.45      1.66 o 
   3  -2  10       17.84       11.87      0.76 o 
   4  -2  10       37.57       54.36      4.74 o 
   5  -2  10        3.30        1.08      3.32 o 
   6  -2  10       26.57       29.52      4.94 o 
   7  -2  10        0.29        0.85      3.71 o 
   8  -2  10        0.00        0.77      3.91 o 
   9  -2  10        0.43       -0.18      4.06 o 
  -5  -1  10        0.01       -1.82     10.23 o 
  -4  -1  10        1.34        0.70      3.05 o 
  -3  -1  10        0.00       -0.13      2.64 o 
  -2  -1  10       19.10       25.33     10.16 o 
  -1  -1  10       11.25       14.09      3.74 o 
   0  -1  10       10.19       13.91      4.90 o 
   1  -1  10        1.52        0.92      1.24 o 
   2  -1  10        5.66        2.39      1.32 o 
   3  -1  10       37.02       31.56     11.61 o 
   4  -1  10       28.12       38.95      4.50 o 
   5  -1  10        7.43        7.18      3.57 o 
   6  -1  10        9.05       12.58      7.09 o 
   7  -1  10        0.78        0.98      6.30 o 
   8  -1  10        1.46       -0.18      6.04 o 
   9  -1  10        3.49       -1.12      6.91 o 
  -6   0  10        0.68       -0.44      7.43 o 
  -5   0  10        0.05        3.22      3.65 o 
  -4   0  10        1.53        2.10      2.60 o 
  -3   0  10        9.59        9.18      2.66 o 
  -2   0  10       12.55        8.12      3.42 o 
  -1   0  10       43.37       51.27      4.55 o 
   0   0  10       56.36       55.54      5.34 o 
   1   0  10        8.84        4.10      2.37 o 
   2   0  10        5.62        4.34      2.60 o 
   3   0  10        1.33        2.34      1.76 o 
   4   0  10       19.17       28.51      7.07 o 
   5   0  10        6.87        2.41      5.70 o 
   6   0  10        0.04        1.32      3.37 o 
   7   0  10       14.32       12.58      4.12 o 
   8   0  10        1.92        1.06      3.55 o 
   9   0  10        0.04        2.12      3.81 o 
  10   0  10        2.08        2.12      4.04 o 
  -6   1  10        7.71        2.12      5.36 o 
  -5   1  10        5.32        4.78      4.69 o 
  -4   1  10        1.20        2.06      6.93 o 
  -3   1  10        3.15        2.40      3.52 o 
  -2   1  10        0.75        0.11      2.38 o 
  -1   1  10        3.77        0.01      1.65 o 
   0   1  10       19.29       21.71      3.66 o 
   1   1  10        1.74        1.65      3.52 o 
   2   1  10        7.21        3.59      1.93 o 
   3   1  10       70.66       70.84      4.78 o 
   4   1  10        0.76       -0.90      5.31 o 
   5   1  10        5.12        6.03      3.44 o 
   6   1  10       14.77       12.87      3.73 o 
   7   1  10        0.78        4.63      5.95 o 
   8   1  10       18.59        2.62      6.17 o 
   9   1  10        0.54       -0.62      3.32 o 
  10   1  10        0.22       -3.06      3.83 o 
  -6   2  10        0.07       12.82      4.89 o 
  -5   2  10        0.36       -3.23      3.23 o 
  -4   2  10       11.71       14.42      3.92 o 
  -3   2  10       23.28       23.88      8.14 o 
  -2   2  10        5.81        4.19      3.89 o 
  -1   2  10       71.96       72.51      3.31 o 
   0   2  10       32.59       42.00      3.10 o 
   1   2  10       71.87       81.96      3.87 o 
   2   2  10        0.06       -0.14      1.37 o 
   3   2  10       36.06       34.07      3.75 o 
   4   2  10        8.28        8.35      1.62 o 
   5   2  10       39.62       42.31      1.96 o 
   6   2  10        0.90        6.89      5.69 o 
   7   2  10       10.97        8.96      3.57 o 
   8   2  10       17.90       32.82      4.22 o 
   9   2  10        1.48       -0.37      5.25 o 
  10   2  10        8.65        9.97      6.79 o 
  -6   3  10       13.41        9.18      8.97 o 
  -5   3  10       14.21       15.08      5.33 o 
  -4   3  10       52.78       58.25      5.99 o 
  -3   3  10        2.99        0.21      2.36 o 
  -2   3  10       29.16       30.08      3.55 o 
  -1   3  10       57.99       63.76      5.55 o 
   0   3  10        0.93        1.63      3.38 o 
   1   3  10       37.22       39.34      3.01 o 
   2   3  10       18.37       19.38      3.04 o 
   3   3  10       31.39       35.28      2.68 o 
   4   3  10       17.05       21.64      7.71 o 
   5   3  10        1.51        0.79      0.79 o 
   6   3  10       10.83       12.12      1.43 o 
   7   3  10        0.28        0.69      0.90 o 
   8   3  10       11.26       11.99      1.13 o 
   9   3  10        0.00        7.85      3.19 o 
  10   3  10        1.38        1.42      5.38 o 
  -6   4  10        6.03        6.78      4.24 o 
  -5   4  10        0.02        4.32      6.61 o 
  -4   4  10        0.02        0.22      3.23 o 
  -3   4  10        0.68        0.55      4.95 o 
  -2   4  10       85.03       83.23     12.37 o 
  -1   4  10       28.99       32.51      3.73 o 
   0   4  10       46.61       46.32      4.52 o 
   1   4  10       74.84       77.26      5.21 o 
   2   4  10       21.38       18.68      8.02 o 
   3   4  10      143.38      149.17      3.60 o 
   4   4  10       10.06        8.91      3.67 o 
   5   4  10       11.67        7.09      2.07 o 
   6   4  10        0.95        0.58      1.39 o 
   7   4  10        3.43        3.54      1.34 o 
   8   4  10        9.53        9.97      2.45 o 
   9   4  10        1.33        1.87      2.67 o 
  10   4  10        4.45        6.53      5.20 o 
  -6   5  10        1.38       13.42      4.72 o 
  -5   5  10        0.44       -0.45      3.50 o 
  -4   5  10        2.88        3.07      2.93 o 
  -3   5  10        4.58       -0.15      4.11 o 
  -2   5  10        2.62        3.94      3.02 o 
  -1   5  10       29.50       28.51      5.68 o 
   0   5  10      167.86      175.34      5.59 o 
   1   5  10        7.87       18.25      3.22 o 
   2   5  10      260.32      283.13      6.12 o 
   3   5  10       12.50       10.99      6.10 o 
   4   5  10        0.00       -2.02      2.05 o 
   5   5  10       16.51       22.65      5.60 o 
   6   5  10        0.02        0.50      1.46 o 
   7   5  10        2.61        3.09      1.04 o 
   8   5  10        4.41        6.17      3.66 o 
   9   5  10        8.31       14.76      5.58 o 
  10   5  10        0.76       15.17      4.85 o 
  -6   6  10        0.99        2.75      4.28 o 
  -5   6  10        1.13        0.01      3.58 o 
  -4   6  10       13.65        5.60      3.77 o 
  -3   6  10        3.18        3.39      4.97 o 
  -2   6  10        2.44        5.20      3.23 o 
  -1   6  10        2.06        4.90      2.49 o 
   0   6  10       59.02       64.36      3.48 o 
   1   6  10       37.19       39.14      3.72 o 
   2   6  10       15.08       25.92      5.04 o 
   3   6  10        0.83       -1.60      2.94 o 
   4   6  10        3.87       -0.68      2.15 o 
   5   6  10       11.68       15.60      2.36 o 
   6   6  10        5.29        6.56      2.08 o 
   7   6  10        5.94       12.49      4.20 o 
   8   6  10        7.25        3.20      1.56 o 
   9   6  10        0.08        0.98      1.05 o 
  -6   7  10        1.78       -0.32      5.56 o 
  -5   7  10       12.27        5.70      5.98 o 
  -4   7  10        8.61        6.41      4.02 o 
  -3   7  10        6.20        3.86      5.21 o 
  -2   7  10        0.14       -1.91      4.26 o 
  -1   7  10      104.61       90.80      4.08 o 
   0   7  10        1.59       -0.38      4.70 o 
   1   7  10       31.94       37.92      7.90 o 
   2   7  10        3.46        4.76      2.57 o 
   3   7  10       17.07       16.37      3.35 o 
   4   7  10        0.15        2.48      4.51 o 
   5   7  10        2.81        1.54      1.49 o 
   6   7  10        2.18        1.60      1.47 o 
   7   7  10        1.20       -0.13      1.89 o 
   8   7  10        0.17       -0.28      1.88 o 
   9   7  10        6.95        4.57      1.50 o 
  -5   8  10        0.54        0.96      3.90 o 
  -4   8  10        0.20        0.07      2.83 o 
  -3   8  10        0.27        2.17      3.67 o 
  -2   8  10       14.14       15.94      5.74 o 
  -1   8  10      108.37      110.85      5.68 o 
   0   8  10        5.05        3.12      4.45 o 
   1   8  10       29.17       32.21      3.85 o 
   2   8  10       22.19       30.26      6.26 o 
   3   8  10        0.37        1.45      2.50 o 
   4   8  10        6.68        1.19      2.79 o 
   5   8  10        1.02        1.99      2.67 o 
   6   8  10       10.90       11.98      1.86 o 
   7   8  10        3.46        2.98      1.81 o 
   8   8  10       15.26       20.26      9.13 o 
  -5   9  10       11.37        6.29      4.83 o 
  -4   9  10        1.42        0.40      2.98 o 
  -3   9  10       12.03        5.54      4.13 o 
  -2   9  10       10.62        3.86      3.82 o 
  -1   9  10        1.68       -1.78      2.71 o 
   0   9  10        0.00       -1.46      2.62 o 
   1   9  10       28.99       22.51      3.92 o 
   2   9  10        8.21        7.50      3.09 o 
   3   9  10       19.20       12.18      3.18 o 
   4   9  10        5.85        5.07      5.93 o 
   5   9  10        2.49        4.64      5.46 o 
   6   9  10       50.19       55.16      2.62 o 
   7   9  10        2.20       -1.70      2.12 o 
   8   9  10        8.60        3.77      2.91 o 
  -4  10  10       10.00       12.05      4.86 o 
  -3  10  10        2.36        4.67      5.82 o 
  -2  10  10        0.01       -4.37      5.54 o 
  -1  10  10       25.27       26.96      7.79 o 
   0  10  10        4.69        1.32      3.26 o 
   1  10  10        9.47       15.58      3.79 o 
   2  10  10       26.41       27.21      5.62 o 
   3  10  10        2.08        3.16      6.52 o 
   4  10  10        0.00        1.71      5.85 o 
   5  10  10        5.39       12.23      6.53 o 
   6  10  10        4.61        4.55      2.65 o 
   7  10  10        0.20       -0.15      2.96 o 
  -3  11  10        2.31        0.94      4.16 o 
  -2  11  10        1.30        6.40      4.26 o 
  -1  11  10        8.06       11.24      3.48 o 
   0  11  10        0.68        4.87      3.11 o 
   1  11  10       11.04        8.88      3.19 o 
   2  11  10        0.18        0.74      2.61 o 
   3  11  10       20.68       16.50      8.14 o 
   4  11  10       10.47        0.29      6.30 o 
   5  11  10        0.01        5.47      3.96 o 
   6  11  10        2.68        2.02      2.81 o 
  -1  12  10        9.73       10.46      4.06 o 
   0  12  10        1.50        6.91      3.48 o 
   1  12  10        1.28        2.55      4.51 o 
   2  12  10        3.97        9.72      4.92 o 
   3  12  10        7.34       11.58      8.76 o 
   4  12  10        1.48       -0.18      6.89 o 
   0  -5  11       13.25       12.19      4.78 o 
   1  -5  11        6.52        5.72      3.63 o 
   2  -5  11        0.01        7.36      5.75 o 
   3  -5  11        9.13        9.89      3.75 o 
   4  -5  11        1.37        3.96      3.78 o 
   5  -5  11        3.11        2.48      6.99 o 
  -2  -4  11        3.63        3.23      2.87 o 
  -1  -4  11        0.08        7.29      8.18 o 
   0  -4  11        2.83        3.35      1.69 o 
   1  -4  11        0.16        0.65      1.94 o 
   2  -4  11        6.37        2.80      1.88 o 
   3  -4  11        0.35        2.54      3.19 o 
   4  -4  11        0.65        2.41      3.62 o 
   5  -4  11        9.90        7.31      7.23 o 
   6  -4  11        1.38       -0.94      3.93 o 
   7  -4  11       12.06        8.32      5.23 o 
  -3  -3  11        3.72       17.93      6.07 o 
  -2  -3  11        3.99       -0.16      2.27 o 
  -1  -3  11        0.16        1.84      2.02 o 
   0  -3  11        9.48       19.05      5.58 o 
   1  -3  11        1.20        1.96      2.49 o 
   2  -3  11        0.00       -1.51      1.92 o 
   3  -3  11        0.29        3.49      3.31 o 
   4  -3  11       19.57       18.16      4.32 o 
   5  -3  11        0.06        7.05      4.07 o 
   6  -3  11        6.75        2.54      7.09 o 
   7  -3  11       25.43       16.35      8.94 o 
   8  -3  11        0.33        7.36      4.95 o 
  -4  -2  11        0.39       -2.71      2.83 o 
  -3  -2  11        8.24        4.23      2.60 o 
  -2  -2  11        0.37        1.93      5.90 o 
  -1  -2  11       12.10       11.54      2.94 o 
   0  -2  11       10.49       17.13      3.57 o 
   1  -2  11        3.66        4.84      1.50 o 
   2  -2  11       40.97       43.25      7.27 o 
   3  -2  11        1.17        0.22      1.15 o 
   4  -2  11        1.25        5.70      3.78 o 
   5  -2  11        3.03        0.64      3.47 o 
   6  -2  11       30.36       48.88      5.52 o 
   7  -2  11        0.68       -1.19      3.99 o 
   8  -2  11        1.76        1.21      7.36 o 
  -4  -1  11        0.03       -2.66      2.79 o 
  -3  -1  11        5.46        9.65      2.71 o 
  -2  -1  11        0.46        1.76      2.12 o 
  -1  -1  11        0.03       -1.23      1.80 o 
   0  -1  11       17.25       19.21      4.28 o 
   1  -1  11       11.30       11.92      2.36 o 
   2  -1  11       35.95       37.12      7.97 o 
   3  -1  11       42.91       46.58     18.77 o 
   4  -1  11        4.06       12.56      3.96 o 
   5  -1  11        4.47       -0.77      3.31 o 
   6  -1  11        2.15       -1.86      3.70 o 
   7  -1  11        1.97        7.75      4.28 o 
   8  -1  11        3.59        1.16      3.89 o 
   9  -1  11        1.56        0.18      3.93 o 
  -5   0  11        0.20       10.36      6.04 o 
  -4   0  11        1.27        5.59      5.05 o 
  -3   0  11        3.53        1.36      4.10 o 
  -2   0  11        0.23       -1.47      2.54 o 
  -1   0  11        6.81        8.17      2.50 o 
   0   0  11       25.82       20.95      4.63 o 
   1   0  11       76.89       92.94     11.98 o 
   2   0  11        0.80        0.15      1.24 o 
   3   0  11       43.39       34.69      5.16 o 
   4   0  11        1.16        2.44      5.80 o 
   5   0  11        0.65        2.96      6.04 o 
   6   0  11       11.48       18.75      7.41 o 
   7   0  11        0.09       -4.15      6.68 o 
   8   0  11        0.01       -0.08      5.95 o 
   9   0  11        3.72        1.06      6.76 o 
  -5   1  11        2.49        2.45      3.75 o 
  -4   1  11        0.46        2.45      4.74 o 
  -3   1  11        0.34        1.31      2.92 o 
  -2   1  11       21.91       20.86      2.67 o 
  -1   1  11        6.19        9.03      3.64 o 
   0   1  11        1.69        3.08      2.04 o 
   1   1  11        2.69        2.05      2.24 o 
   2   1  11        1.00        2.00      1.69 o 
   3   1  11        2.24        1.48      1.09 o 
   4   1  11        0.51        1.89      5.72 o 
   5   1  11        4.76        6.58      6.37 o 
   6   1  11        8.39       11.30      3.89 o 
   7   1  11        5.10        3.45      3.58 o 
   8   1  11       16.88       15.96      4.43 o 
   9   1  11        1.50        1.91      6.42 o 
  -5   2  11       12.98       16.49      3.60 o 
  -4   2  11        1.35       -1.87      2.68 o 
  -3   2  11       26.94       28.17      3.99 o 
  -2   2  11       21.43       30.79      2.93 o 
  -1   2  11       65.38       54.36      8.57 o 
   0   2  11        3.85        2.59      2.95 o 
   1   2  11        2.59        0.60      1.30 o 
   2   2  11        2.05       -0.54      1.06 o 
   3   2  11       89.32       85.93      5.37 o 
   4   2  11       28.10       21.40      3.12 o 
   5   2  11        0.98        4.30      3.34 o 
   6   2  11        0.46        1.86      5.55 o 
   7   2  11       16.15       10.16      6.39 o 
   8   2  11        0.49        4.04      3.57 o 
   9   2  11       10.62       11.32      4.02 o 
  10   2  11        2.27        2.00      3.67 o 
  -6   3  11        0.16        6.34      3.70 o 
  -5   3  11       11.01       22.96      4.67 o 
  -4   3  11       23.08       25.44      3.42 o 
  -3   3  11        0.45        0.82      4.33 o 
  -2   3  11       63.01       70.94      3.70 o 
  -1   3  11        5.84        2.69      2.54 o 
   0   3  11       29.25       24.62      4.32 o 
   1   3  11        8.32        4.12      2.51 o 
   2   3  11       16.70       14.43      2.63 o 
   3   3  11        0.62       -0.08      1.07 o 
   4   3  11        3.61        1.83      1.26 o 
   5   3  11        2.25        1.84      1.00 o 
   6   3  11        0.44        1.12      1.01 o 
   7   3  11        0.71       -0.36      1.31 o 
   8   3  11        0.37       -1.55      5.38 o 
   9   3  11        0.20        4.09      3.34 o 
  10   3  11        6.48        0.37      3.26 o 
  -6   4  11        0.94        1.39      4.18 o 
  -5   4  11        0.46        8.98      7.80 o 
  -4   4  11        7.11       13.85      7.76 o 
  -3   4  11        1.81        2.71      3.27 o 
  -2   4  11       15.45       17.60      3.53 o 
  -1   4  11        0.15        0.69      2.39 o 
   0   4  11      153.39      154.09      4.05 o 
   1   4  11       11.53       13.21      4.61 o 
   2   4  11       13.02       12.96      3.35 o 
   3   4  11      204.45      224.28      4.36 o 
   4   4  11        9.10        9.71      2.02 o 
   5   4  11       20.31       26.08      5.42 o 
   6   4  11        0.33        0.36      1.23 o 
   7   4  11       32.56       35.56      1.58 o 
   8   4  11        5.62        9.77      3.40 o 
   9   4  11        2.76        2.35      5.13 o 
  10   4  11        0.28        1.22      3.03 o 
  -6   5  11        1.54        6.10      6.61 o 
  -5   5  11        0.43       -3.72      3.91 o 
  -4   5  11        0.66       -0.94      2.74 o 
  -3   5  11        0.10       -3.32      3.89 o 
  -2   5  11       10.56        5.90      2.89 o 
  -1   5  11       10.88       13.52      5.36 o 
   0   5  11        3.25        7.24      2.65 o 
   1   5  11        6.33        6.77      3.43 o 
   2   5  11      135.57      140.79      4.51 o 
   3   5  11       42.11       50.66      2.71 o 
   4   5  11       64.74       79.87      2.30 o 
   5   5  11        4.28        1.56      2.72 o 
   6   5  11        1.84        1.73      1.55 o 
   7   5  11       53.53       60.75      4.88 o 
   8   5  11        3.49        6.55      2.08 o 
  -5   6  11        4.39        5.36      3.39 o 
  -4   6  11        1.05       -0.67      2.77 o 
  -3   6  11        3.25       -0.15      3.23 o 
  -2   6  11       14.87       12.67      5.10 o 
  -1   6  11        1.63        1.91      2.46 o 
   0   6  11       14.97       13.28      2.52 o 
   1   6  11       14.03       14.87      2.97 o 
   2   6  11        5.41        3.33      3.16 o 
   3   6  11        0.35       -1.61      1.61 o 
   4   6  11        0.33       -0.66      2.08 o 
   5   6  11        0.43        0.08      1.88 o 
   6   6  11        0.23        1.98      1.56 o 
   7   6  11        4.04        6.66      1.64 o 
   8   6  11        1.87        0.52      1.48 o 
   9   6  11        0.00       -1.71      1.71 o 
  -5   7  11        2.39        2.33      4.20 o 
  -4   7  11        4.70        5.46      3.33 o 
  -3   7  11        1.41        2.16      3.58 o 
  -2   7  11       10.53       24.73     13.74 o 
  -1   7  11        0.14        1.00      2.65 o 
   0   7  11       24.65       32.05      6.18 o 
   1   7  11        8.63        9.14      2.99 o 
   2   7  11       14.15       13.32      2.29 o 
   3   7  11        3.60        3.40      3.58 o 
   4   7  11       15.01       17.63      5.13 o 
   5   7  11        0.09       -2.48      4.07 o 
   6   7  11        0.00        0.16      1.58 o 
   7   7  11        0.70       -1.06      1.53 o 
   8   7  11        6.09        5.08      1.87 o 
   9   7  11        5.60        3.26      1.67 o 
  -5   8  11        2.72        1.20      6.03 o 
  -4   8  11        1.71        0.93      3.72 o 
  -3   8  11       22.71       11.84      6.04 o 
  -2   8  11       35.41       33.92      5.84 o 
  -1   8  11        0.12       -0.63      3.18 o 
   0   8  11       33.22       28.69      3.82 o 
   1   8  11       10.47       12.89      3.20 o 
   2   8  11        7.93       10.82      3.12 o 
   3   8  11        0.69       -2.38      2.89 o 
   4   8  11       29.79       29.29      3.63 o 
   5   8  11        0.61       -2.72      2.72 o 
   6   8  11        0.60       -1.57      1.57 o 
   7   8  11       18.47       30.10      5.93 o 
   8   8  11       11.09        9.50      1.99 o 
  -4   9  11        8.36        1.98      4.26 o 
  -3   9  11        8.10        5.07      4.18 o 
  -2   9  11        4.14       10.03      3.39 o 
  -1   9  11       15.81       20.44      4.45 o 
   0   9  11       16.95       32.16     10.72 o 
   1   9  11       41.20       50.04      8.55 o 
   2   9  11        9.79        8.49      4.61 o 
   3   9  11       11.78        6.07      2.88 o 
   4   9  11       15.17       17.93      6.35 o 
   5   9  11       47.73       56.80      4.40 o 
   6   9  11       25.68       18.72     13.48 o 
   7   9  11        4.43        3.66      2.60 o 
  -3  10  11        6.15        9.91      4.76 o 
  -2  10  11        7.38        8.76      3.61 o 
  -1  10  11       14.97       16.07      3.50 o 
   0  10  11        2.03        2.09      2.76 o 
   1  10  11        9.38        5.85      2.89 o 
   2  10  11       25.06       20.86      3.86 o 
   3  10  11        8.62        8.49      6.81 o 
   4  10  11        0.01        4.10      6.21 o 
   5  10  11        0.06       -3.40      5.82 o 
   6  10  11        1.41        1.35      2.36 o 
  -2  11  11        0.21        1.57      3.98 o 
  -1  11  11       12.64       14.97      3.71 o 
   0  11  11        1.01        7.07      4.20 o 
   1  11  11        0.01       -0.68      5.29 o 
   2  11  11       14.29       15.82      4.12 o 
   3  11  11       27.44       38.18      5.16 o 
   4  11  11        5.59        6.27      7.13 o 
   5  11  11        0.36       -3.09      6.55 o 
   0  12  11        9.33        4.55      4.48 o 
   1  12  11        0.56       -0.89      3.78 o 
   2  12  11        3.89        2.69      4.58 o 
   3  12  11        9.31        7.97      4.81 o 
   1  -4  12        0.78        3.13      3.11 o 
   2  -4  12        6.87       -1.82      5.62 o 
   3  -4  12        5.52        7.90      3.86 o 
   4  -4  12        4.50        7.30      4.28 o 
   5  -4  12        0.00       10.98      7.95 o 
  -1  -3  12        0.05       -0.47      1.93 o 
   0  -3  12       17.02       21.33      2.17 o 
   1  -3  12        1.28        2.44      2.09 o 
   2  -3  12        4.77       10.95      6.24 o 
   3  -3  12        0.80       -3.03      3.47 o 
   4  -3  12        5.76       -1.29      3.58 o 
   5  -3  12        1.53        2.23      6.89 o 
   6  -3  12        0.39       -0.67      7.07 o 
  -2  -2  12        0.09        1.34      2.90 o 
  -1  -2  12        2.34        0.93      1.67 o 
   0  -2  12        0.35       -0.64      1.85 o 
   1  -2  12        3.34        1.30      2.86 o 
   2  -2  12        0.11       -0.73      3.05 o 
   3  -2  12        0.03       -0.57      3.18 o 
   4  -2  12        4.78        3.34      3.67 o 
   5  -2  12        0.44        0.29      3.45 o 
   6  -2  12        5.66        2.77      4.07 o 
   7  -2  12        4.92        7.69      8.26 o 
  -3  -1  12        0.21        1.57     14.33 o 
  -2  -1  12        0.20       -3.49      3.86 o 
  -1  -1  12        0.29       -0.40      2.07 o 
   0  -1  12        0.14        1.77      1.99 o 
   1  -1  12        0.05        1.00      1.85 o 
   2  -1  12        3.31        3.02      1.44 o 
   3  -1  12        0.31        0.69      1.65 o 
   4  -1  12        0.16        4.56      3.70 o 
   5  -1  12        0.66        0.21      3.39 o 
   6  -1  12        1.38       -0.03      3.42 o 
   7  -1  12        0.18        5.86      4.45 o 
   8  -1  12        2.05        0.36      4.07 o 
  -4   0  12        0.00       -0.89      2.75 o 
  -3   0  12        1.19        0.92      2.39 o 
  -2   0  12        0.24        6.02      2.87 o 
  -1   0  12        2.10        3.04      1.89 o 
   0   0  12        0.91        1.16      1.97 o 
   1   0  12        3.41        7.45      2.39 o 
   2   0  12       48.03       32.80      8.15 o 
   3   0  12        8.04        4.41      1.53 o 
   4   0  12        5.40        6.08      6.66 o 
   5   0  12        5.36        8.58      6.94 o 
   6   0  12        0.35        4.79      6.76 o 
   7   0  12        0.07       -2.54      6.79 o 
   8   0  12        0.13        0.08      6.26 o 
  -4   1  12        7.79        0.11      2.58 o 
  -3   1  12        0.02        3.55      3.05 o 
  -2   1  12        0.31        2.99      3.77 o 
  -1   1  12        0.94        2.13      1.95 o 
   0   1  12        2.21        1.73      2.01 o 
   1   1  12        2.38        3.67      1.85 o 
   2   1  12       13.25       10.44      2.02 o 
   3   1  12       13.56        6.41      2.15 o 
   4   1  12       21.56       26.94      7.56 o 
   5   1  12        3.21        2.33      6.08 o 
   6   1  12        1.47        0.72      3.49 o 
   7   1  12        0.00       -3.88      3.88 o 
   8   1  12        1.95        3.18      3.97 o 
   9   1  12        0.21       -3.03      4.09 o 
  -4   2  12        9.99       -0.07      3.36 o 
  -3   2  12       12.20       12.44      8.38 o 
  -2   2  12        7.16       11.64      3.66 o 
  -1   2  12        0.84        0.80      2.30 o 
   0   2  12       10.46        8.99      3.27 o 
   1   2  12       17.75       21.51      1.75 o 
   2   2  12        0.74        1.63      1.08 o 
   3   2  12       16.13       16.70      2.25 o 
   4   2  12        4.76        2.81      0.83 o 
   5   2  12       15.25       19.27      4.19 o 
   6   2  12        0.07        1.30      3.44 o 
   7   2  12        0.77        5.46      6.37 o 
   8   2  12        9.27        9.59      7.22 o 
   9   2  12        6.33        0.42      6.16 o 
  -5   3  12        7.43        9.19      7.46 o 
  -4   3  12        0.04       -4.61      5.37 o 
  -3   3  12        2.65        4.98      5.88 o 
  -2   3  12        7.68        8.77      3.95 o 
  -1   3  12        0.49        0.56      1.93 o 
   0   3  12       28.60       26.07     11.26 o 
   1   3  12       14.55       12.69      2.21 o 
   2   3  12        1.51        4.18      2.66 o 
   3   3  12       10.15        8.77      1.96 o 
   4   3  12       15.67       13.86      3.06 o 
   5   3  12        0.17        0.36      0.63 o 
   6   3  12        0.10        3.52      5.93 o 
   7   3  12        1.94       -3.06      3.39 o 
   8   3  12        0.01       -1.09      3.27 o 
  -5   4  12        1.54        0.06      2.93 o 
  -4   4  12        1.65        1.14      4.81 o 
  -3   4  12        0.02        2.02      3.30 o 
  -2   4  12        0.99       11.27      5.04 o 
  -1   4  12       35.79       36.24      3.90 o 
   0   4  12       18.82       20.71      3.14 o 
   1   4  12        3.28        3.00      2.14 o 
   2   4  12        3.58        7.05      3.07 o 
   3   4  12        4.96        0.87      2.52 o 
   4   4  12        2.71        3.23      1.30 o 
   5   4  12       30.43       28.78      6.01 o 
   6   4  12        2.17        2.25      1.17 o 
   7   4  12       20.86       14.32      6.53 o 
  -5   5  12        1.65        6.20      3.61 o 
  -4   5  12        0.13       -1.83      3.51 o 
  -3   5  12        0.02        1.02      3.08 o 
  -2   5  12        4.25        8.78      2.71 o 
  -1   5  12        0.02        0.91      2.19 o 
   0   5  12        6.53        5.89      2.59 o 
   1   5  12        1.07        0.03      2.85 o 
   2   5  12       26.64       29.37      2.47 o 
   3   5  12        0.11        3.38      1.69 o 
   4   5  12       99.78      107.08     11.12 o 
   5   5  12        7.46        4.55      2.69 o 
   6   5  12       53.97       62.85      3.76 o 
   7   5  12        8.64        4.76      1.60 o 
  -5   6  12        0.01       -1.21      3.92 o 
  -4   6  12        3.53        2.34      3.74 o 
  -3   6  12        1.43       -0.62      3.32 o 
  -2   6  12        0.01        1.03      2.46 o 
  -1   6  12        1.50        3.74      2.45 o 
   0   6  12        6.07        9.41      2.42 o 
   1   6  12        2.25        3.80      2.58 o 
   2   6  12        2.02        3.16      2.09 o 
   3   6  12       52.75       53.44      4.90 o 
   4   6  12        1.17        3.99      1.82 o 
   5   6  12        3.98        6.84      1.80 o 
   6   6  12        0.09        0.02      1.12 o 
   7   6  12        2.26        2.89      1.64 o 
   8   6  12        6.96        2.99      1.43 o 
  -4   7  12        1.62        2.30      3.23 o 
  -3   7  12        3.36        1.44      3.54 o 
  -2   7  12        1.71        2.00      2.70 o 
  -1   7  12        0.01        1.60      3.88 o 
   0   7  12        2.97        2.99      2.99 o 
   1   7  12        4.70        4.87      2.26 o 
   2   7  12       15.79       12.21      2.79 o 
   3   7  12        2.04        0.09      2.08 o 
   4   7  12        7.76       11.51      2.04 o 
   5   7  12        0.13       -2.25      2.25 o 
   6   7  12        1.04       -0.77      1.39 o 
   7   7  12        1.03        2.10      2.44 o 
   8   7  12        2.87        4.99      1.90 o 
  -4   8  12        0.80        0.64      3.17 o 
  -3   8  12        0.08       -0.78      3.74 o 
  -2   8  12        0.79       -2.63      2.88 o 
  -1   8  12       14.40       15.06      6.79 o 
   0   8  12        0.01        0.99      2.81 o 
   1   8  12        0.03       -0.35      2.51 o 
   2   8  12        0.34       -2.37      3.72 o 
   3   8  12       13.27       12.67      2.77 o 
   4   8  12        8.58        3.88      4.97 o 
   5   8  12        0.00       -1.65      4.20 o 
   6   8  12        0.02        0.67      3.80 o 
   7   8  12        3.66        5.86      1.79 o 
   8   8  12        2.45        2.65      3.49 o 
  -3   9  12       10.94        8.05      6.34 o 
  -2   9  12        3.87        5.78      3.99 o 
  -1   9  12       22.95       40.53     10.23 o 
   0   9  12       35.24       35.34      6.26 o 
   1   9  12        5.30        3.97      3.86 o 
   2   9  12        3.96        0.51      2.74 o 
   3   9  12       25.42       24.47      3.47 o 
   4   9  12        6.09       -0.70      2.88 o 
   5   9  12       31.76       27.82      3.78 o 
   6   9  12        2.14        0.73      2.62 o 
   7   9  12       25.90       33.01      7.68 o 
  -2  10  12        0.55        3.12      3.27 o 
  -1  10  12        0.39       -0.51      3.65 o 
   0  10  12        8.10        6.60      3.84 o 
   1  10  12        0.03       -3.53      3.53 o 
   2  10  12       12.80        9.57      2.89 o 
   3  10  12       11.69        9.76      5.78 o 
   4  10  12        6.29        2.22      5.86 o 
   5  10  12        6.74        5.83      5.93 o 
   6  10  12        0.75        0.39      2.96 o 
  -1  11  12        6.37        3.74      5.98 o 
   0  11  12        0.13        1.28      3.79 o 
   1  11  12        0.05        3.24      3.81 o 
   2  11  12        9.78       12.04      4.03 o 
   3  11  12        3.84        6.22      4.15 o 
   4  11  12        3.01        4.92      6.76 o 
   2  -3  13        8.58        9.04      6.78 o 
   3  -3  13        0.01        2.64      3.71 o 
   4  -3  13        1.29       -1.14      3.81 o 
   0  -2  13        5.38        6.76      1.99 o 
   1  -2  13        0.79        6.57      2.74 o 
   2  -2  13        5.22        2.82      6.09 o 
   3  -2  13        0.24       -6.43      6.76 o 
   4  -2  13        9.55       12.18      4.54 o 
   5  -2  13        1.93        0.60      3.84 o 
   6  -2  13        0.05        1.21      7.33 o 
  -1  -1  13        5.85        4.71      3.86 o 
   0  -1  13        3.50        7.25      2.30 o 
   1  -1  13        1.89        3.40      1.82 o 
   2  -1  13        3.46        2.13      5.85 o 
   3  -1  13        0.03        0.33      5.57 o 
   4  -1  13        7.36        5.15      4.07 o 
   5  -1  13        0.09       -2.74      3.89 o 
   6  -1  13        0.01       -1.95      4.14 o 
   7  -1  13        3.20       -2.95      4.53 o 
  -2   0  13        0.00        0.73      5.22 o 
  -1   0  13        0.34       -0.22      3.21 o 
   0   0  13        6.25        4.53      2.03 o 
   1   0  13        5.93       10.22      3.32 o 
   2   0  13        0.43        1.62      1.33 o 
   3   0  13        0.29       -2.33      6.22 o 
   4   0  13        1.72        1.82      6.34 o 
   5   0  13        1.95        3.70      6.63 o 
   6   0  13        1.58        2.69      6.99 o 
   7   0  13        0.37        2.95      4.32 o 
  -3   1  13        0.02       -0.04      2.94 o 
  -2   1  13        1.76        4.83      4.32 o 
  -1   1  13        0.93        0.95      2.32 o 
   0   1  13        3.72        0.46      1.55 o 
   1   1  13        0.88        1.13      1.60 o 
   2   1  13        0.51        0.41      1.42 o 
   3   1  13       42.79       26.78      1.71 o 
   4   1  13        0.31       -3.63      3.88 o 
   5   1  13        3.92        6.39      7.02 o 
   6   1  13        0.07        0.78      6.35 o 
   7   1  13        4.66        1.34      3.86 o 
  -3   2  13        0.51        5.80      7.07 o 
  -2   2  13        0.19       -2.54      3.94 o 
  -1   2  13        0.82       -2.11      3.40 o 
   0   2  13        7.58       -0.04      4.42 o 
   1   2  13        3.74        3.23      2.24 o 
   2   2  13       18.53       16.38      6.96 o 
   3   2  13        0.64        1.06      2.25 o 
   4   2  13        0.36        0.11      1.03 o 
   5   2  13       15.59       17.48      4.32 o 
   6   2  13        1.48        4.45      3.84 o 
   7   2  13        4.21        7.20      4.07 o 
  -3   3  13        3.79        2.00      2.63 o 
  -2   3  13        0.00        1.83      3.84 o 
  -1   3  13        0.18       -2.11      2.11 o 
   0   3  13        1.54        0.89      1.98 o 
   1   3  13       11.11       10.35      2.21 o 
   2   3  13        6.17        6.54      1.99 o 
   3   3  13       27.04       23.32      2.54 o 
   4   3  13        2.57        0.72      1.38 o 
   5   3  13        2.07        5.29      6.66 o 
   6   3  13        0.16        0.39      5.69 o 
   7   3  13        0.13       -3.75      3.75 o 
  -4   4  13        5.41        3.60      3.78 o 
  -3   4  13        6.77        1.02      3.16 o 
  -2   4  13        2.31       -2.77      3.90 o 
  -1   4  13        0.05        1.77      2.43 o 
   0   4  13        3.44        1.86      1.89 o 
   1   4  13        0.26       -0.48      2.64 o 
   2   4  13        7.83       13.12      2.92 o 
   3   4  13        7.66        2.93      2.13 o 
   4   4  13        0.71        2.82      2.17 o 
   5   4  13       12.60        7.49      1.97 o 
   6   4  13        3.79        2.43      3.44 o 
   7   4  13        1.51        1.40      5.69 o 
  -4   5  13       15.70        8.36      4.44 o 
  -3   5  13        0.16       -4.39      5.60 o 
  -2   5  13        0.74        1.88      3.05 o 
  -1   5  13        0.01        1.89      2.19 o 
   0   5  13       10.98       18.44      7.60 o 
   1   5  13        3.21        0.15      2.87 o 
   2   5  13       22.21       22.86      4.23 o 
   3   5  13        2.55        1.83      1.59 o 
   4   5  13        5.42        3.98      2.22 o 
   5   5  13        9.98        8.97      2.73 o 
   6   5  13       31.51       31.30      4.59 o 
  -3   6  13        1.71        4.80      3.66 o 
  -2   6  13        0.05        6.60     16.00 o 
  -1   6  13        0.02        0.68      2.22 o 
   0   6  13        0.01       -2.31      4.19 o 
   1   6  13        0.10        0.62      3.68 o 
   2   6  13        5.94        9.04      3.35 o 
   3   6  13        0.71        0.74      3.05 o 
   4   6  13        0.83       -0.13      1.61 o 
   5   6  13        8.97       10.58      2.43 o 
   6   6  13        0.31        1.18      1.54 o 
  -3   7  13        1.47        1.20      5.12 o 
  -2   7  13        0.02       -1.05      7.27 o 
  -1   7  13        4.32        8.23      2.78 o 
   0   7  13        2.17        0.24      2.15 o 
   1   7  13        0.28       -2.53      2.53 o 
   2   7  13        0.42        0.40      3.02 o 
   3   7  13        4.33        2.16      2.11 o 
   4   7  13       17.41        5.13      4.73 o 
   5   7  13        0.47       -0.32      2.58 o 
   6   7  13        0.46        1.97      1.95 o 
   7   7  13        1.96        3.90      1.40 o 
  -3   8  13       14.60        6.82      4.44 o 
  -2   8  13        0.21        3.83      3.02 o 
  -1   8  13        3.04        1.70      2.69 o 
   0   8  13        8.57        6.89      2.67 o 
   1   8  13        0.50       -2.13      2.77 o 
   2   8  13        3.94        1.03      2.41 o 
   3   8  13       10.37        6.37      3.62 o 
   4   8  13        0.88        1.37      4.59 o 
   5   8  13        0.04       -1.51      2.39 o 
   6   8  13        0.01       -0.94      2.13 o 
   7   8  13        0.23       -0.82      2.58 o 
  -2   9  13        0.14        4.26      4.02 o 
  -1   9  13       20.70       12.68      4.07 o 
   0   9  13        0.04        4.25      4.84 o 
   1   9  13       45.64       59.46      6.28 o 
   2   9  13       17.25       25.87     12.58 o 
   3   9  13        3.87        1.32      2.15 o 
   4   9  13        0.10        3.13      3.06 o 
   5   9  13        2.27        4.85      2.92 o 
   6   9  13        0.07       -1.97      4.45 o 
  -1  10  13       40.76       38.08      5.43 o 
   0  10  13        0.04       -0.77      3.49 o 
   1  10  13        7.01        5.21      3.61 o 
   2  10  13        0.23        1.42      3.15 o 
   3  10  13        0.23       -2.19      3.67 o 
   4  10  13        5.84        1.30      5.82 o 
   5  10  13        8.39       -0.50      3.01 o 
   2  11  13        0.51        2.83      2.88 o 
   1  -1  14        0.97       -1.22      3.52 o 
   2  -1  14        0.23       -1.03      3.44 o 
   3  -1  14        0.02        0.52      6.08 o 
   4  -1  14        1.75        6.94      7.49 o 
   5  -1  14        0.25       -4.66      4.66 o 
   0   0  14        0.74        1.82      1.91 o 
   1   0  14        0.09       -0.56      1.15 o 
   2   0  14        9.75        8.18      4.19 o 
   3   0  14        0.69        0.90      3.53 o 
   4   0  14        0.04        5.08      7.30 o 
   5   0  14        3.01        9.61      7.93 o 
   6   0  14        0.00       -0.88      6.94 o 
  -1   1  14        0.30        2.96      4.57 o 
   0   1  14        0.85        0.60      2.73 o 
   1   1  14       13.19        5.81      1.48 o 
   2   1  14        4.16        1.87      1.86 o 
   3   1  14        6.07       11.79      4.41 o 
   4   1  14        0.90        3.18      3.89 o 
   5   1  14        1.19       -3.11      4.09 o 
   6   1  14        0.15        1.17      3.91 o 
   7   1  14        0.00        4.69      7.87 o 
  -2   2  14        2.19        2.21      2.86 o 
  -1   2  14        0.22       -2.56      2.56 o 
   0   2  14       10.33       15.21      7.59 o 
   1   2  14       11.47       15.37      2.18 o 
   2   2  14        0.90        3.03      1.88 o 
   3   2  14        3.00        5.10      2.02 o 
   4   2  14        0.02       -2.38      3.89 o 
   5   2  14        2.00        0.83      3.65 o 
   6   2  14        2.17        4.04      4.10 o 
  -2   3  14        0.35        3.89      2.47 o 
  -1   3  14        0.41       -1.53      3.54 o 
   0   3  14        2.28        3.28      4.60 o 
   1   3  14        1.44        2.68      2.03 o 
   2   3  14        8.39        3.51      1.64 o 
   3   3  14       34.31       24.46      7.32 o 
   4   3  14        0.82       -6.74      7.05 o 
   5   3  14        8.80       11.92      7.35 o 
   6   3  14        1.82       -1.79      6.48 o 
  -2   4  14        4.10        4.10      3.56 o 
  -1   4  14        0.93        2.00      3.73 o 
   0   4  14        7.08        4.86      2.51 o 
   1   4  14        3.52        3.68      2.77 o 
   2   4  14        7.41        2.45      3.03 o 
   3   4  14        5.94        0.47      1.96 o 
   4   4  14        5.39        2.73      1.98 o 
   5   4  14        0.02        4.28      3.81 o 
   6   4  14        0.13       -3.88      3.88 o 
  -2   5  14        8.30       11.34      7.85 o 
  -1   5  14        5.30       17.19      3.37 o 
   0   5  14       14.57       12.41      2.70 o 
   1   5  14        0.12       -0.42      2.02 o 
   2   5  14        4.71        2.82      1.78 o 
   3   5  14        0.16        1.61      1.56 o 
   4   5  14        0.12        0.23      1.84 o 
   5   5  14        4.32        5.46      6.61 o 
  -2   6  14        1.10       -3.72      4.82 o 
  -1   6  14        0.28       -0.04      6.63 o 
   0   6  14        5.10       12.39      3.64 o 
   1   6  14        0.36       -3.10      3.35 o 
   2   6  14        0.27        4.64      2.25 o 
   3   6  14        3.70        2.69      1.95 o 
   4   6  14        8.44        4.39      2.52 o 
   5   6  14        0.45       -2.35      2.35 o 
  -2   7  14        0.80        8.65      5.48 o 
  -1   7  14        0.32        0.08      2.24 o 
   0   7  14        0.30       -0.56      2.19 o 
   1   7  14        7.92        6.87      2.71 o 
   2   7  14        0.79        1.77      3.21 o 
   3   7  14        5.55        4.23      2.23 o 
   4   7  14        0.00        1.92      2.01 o 
   5   7  14        4.03       -0.44      3.45 o 
   6   7  14        8.98        7.49      3.71 o 
  -1   8  14        0.30       -1.68      2.75 o 
   0   8  14        8.94        3.41      5.56 o 
   1   8  14        0.02        0.59      2.50 o 
   2   8  14        0.15       -0.13      2.30 o 
   3   8  14        0.34        0.45      2.24 o 
   4   8  14        0.43       -1.13      1.72 o 
   5   8  14        0.65        1.69      2.43 o 
   6   8  14        2.07        4.28      4.06 o 
   0   9  14       10.56        7.80      5.27 o 
   1   9  14        4.37        2.76      4.47 o 
   2   9  14        2.81       -1.12      3.34 o 
   3   9  14        0.41       -0.01      1.90 o 
   4   9  14        0.66       -1.95      3.01 o 
   5   9  14        3.32        1.24      4.66 o 
   2  10  14        2.48        2.18      3.19 o 
   3  10  14        2.54       -1.69      4.13 o 
   1   1  15        0.00       -0.33      2.64 o 
   2   1  15        4.47       11.66      7.74 o 
   3   1  15        1.88        1.91      4.04 o 
   4   1  15        0.03        5.83      4.40 o 
   0   2  15        1.08       -0.66      1.68 o 
   1   2  15        0.09       -2.29      2.29 o 
   2   2  15       13.99       16.21      4.61 o 
   3   2  15        0.55        3.53      7.25 o 
   4   2  15        0.29        2.54      7.13 o 
   5   2  15        0.14        1.08      3.86 o 
   0   3  15        0.56        3.61      4.06 o 
   1   3  15        0.08       -0.83      1.43 o 
   2   3  15        7.24        4.45      2.21 o 
   3   3  15        1.32        7.02      4.24 o 
   4   3  15       14.04       37.58      5.52 o 
   5   3  15       13.04       14.43      4.82 o 
   6   3  15        0.59        2.17      7.17 o 
   0   4  15        0.49        1.87      2.36 o 
   1   4  15        0.03        1.83      1.91 o 
   2   4  15       10.21        7.89      4.53 o 
   3   4  15        0.57        0.39      2.54 o 
   4   4  15        1.58        3.76      3.99 o 
   5   4  15        1.42        1.51      3.91 o 
  -1   5  15        4.93        5.64      8.49 o 
   0   5  15        3.80       15.38     11.22 o 
   1   5  15        8.95       10.98      2.79 o 
   2   5  15        3.72       -0.42      2.32 o 
   3   5  15        0.07       -0.99      1.28 o 
   4   5  15        0.02       -1.76      2.14 o 
   0   6  15        0.55        5.98      2.91 o 
   1   6  15        0.93       10.27      7.96 o 
   2   6  15        0.04        0.66      3.41 o 
   3   6  15        0.67        2.84      2.63 o 
   4   6  15        4.48        3.44      1.79 o 
   0   7  15        0.12       -0.60      2.52 o 
   1   7  15        0.20        5.41      6.70 o 
   2   7  15        2.92        5.06      4.59 o 
   3   7  15        0.18        2.68      3.12 o 
   4   7  15        3.88        0.68      2.65 o 
   5   7  15        0.16        1.76      3.45 o 
   1   8  15        0.31        0.69      2.58 o 
   2   8  15        3.76        0.92      3.91 o 
   3   8  15        0.13        6.79      2.57 o 
   4   8  15        2.33        0.88      3.42 o 
                                                 
